# Supplementary material for: Genomic alterations related to HPV infection status in a cohort of Chinese prostate cancer patients
Source: Eur J Med Res. 2023 Jul 17;28:239. doi: 10.1186/s40001-023-01207-2 (PMC10351112; doi:10.1186/s40001-023-01207-2)
Supplement: Supplementary file 4 — Additional file 4: Table S1. The summary of WES quality control. [file 40001_2023_1207_MOESM4_ESM.xlsx]

## Sheet: 59 PCa MappingTable
Table S1. The summary of WES quality control.
Sample	Initial bases on target (Mb)	Total effective bases (Mb)	Effective bases on target (Mb)	Capture efficiency (%)	Mapping rate (%)	Unique rate (%)	Duplicate rate (%)	Mismatch rate (%)	Average depth (X)	Coverage (%)	Coverage_20X (%)	Coverage_50X (%)	Coverage_100X (%)	Coverage_0.2X mean (%)	Coverage_0.3X mean (%)	Coverage_0.5X mean (%)	Coverage_X mean (%)
Average	60.33	11983	7338.37	60.1	99.97	54.08	40.39	0.25	121.64	99.74	95.03	78.23	48.83	96.47	92.84	81.5	42.49
103P	60.33	4320.64	1976.59	45.75	99.79	26.94	69.62	0.11	32.76	99.73	83.5	9	0.49	98.63	97.14	89.22	46.13
103T	60.33	17289.4	10723.4	62.02	99.99	54.54	39.95	0.16	177.74	99.77	99.02	95.98	82.79	97.76	95.34	86.68	45.65
107P	60.33	10517.1	6711.76	63.82	99.98	66.8	26.93	0.21	111.25	99.74	97.45	87.02	52.66	96.82	93.78	83.77	43.96
107T	60.33	19042.6	12180.8	63.97	99.99	60.99	32.7	0.19	201.9	99.78	99.07	94.99	78.8	96.74	92.25	78.41	41.34
108P	60.33	11244.9	7375.96	65.59	99.94	71.54	21.75	0.25	122.26	99.72	97.1	87.54	57.88	95.99	92.57	81.62	43.27
108T	60.33	4516.7	1834.6	40.62	100	13.93	83.99	0.04	30.41	99.75	77.09	7.58	0.69	98.77	96.93	87.77	40.84
10P	60.33	7793.94	5432.49	69.7	99.99	48.6	45.84	0.28	90.05	99.68	95.84	80.07	37.36	96.16	92.86	82.88	44.93
10T	60.33	17834.5	11437.4	64.13	99.99	56.09	38.16	0.18	189.58	99.75	98.42	94.12	80.96	96.16	92.74	82.62	44.56
12P	60.33	11233.5	7582.92	67.5	99.99	71.46	21.99	0.4	125.69	99.72	97.28	88.27	60.32	96	92.67	82.26	44.12
12T	60.33	12188.5	7481.25	61.38	99.99	37.43	57.57	0.17	124	99.77	98.51	84.01	48.11	97.49	92.21	73.31	38.26
14P	60.33	9289.84	5604.83	60.33	99.99	60.28	33.7	0.34	92.9	99.74	96.75	82.3	39.38	97.01	94.21	84.35	45.34
14T	60.33	24266.3	14011.7	57.74	99.99	76.92	15.84	0.33	232.25	99.79	99	94.83	79	95.45	89.55	72.49	37.65
17P	60.33	11301.5	7436.18	65.8	99.99	71.84	21.56	0.52	123.26	99.74	97.4	88.25	59.08	96.37	93.11	82.54	43.66
17T	60.33	24570.5	14879.1	60.56	99.99	78.62	14.73	0.27	246.63	99.78	98.87	96.17	87.9	96.17	92.84	82.07	42.98
18P	60.33	10961.4	7237.4	66.03	99.99	69.57	23.91	0.39	119.96	99.73	97.18	87.46	57.26	96.32	92.95	82.53	44.18
18T	60.33	13723.7	8780.58	63.98	99.99	42.54	52.32	0.14	145.54	99.76	98.75	94.01	73.75	97.68	95.35	86.68	45.87
19P	60.33	10700.1	7110.01	66.45	99.99	67.94	25.84	0.36	117.85	99.71	96.78	85.34	54.45	95.75	91.72	80.45	43.36
19T	60.33	11392.8	6532.36	57.34	99.99	35.21	60.45	0.12	108.28	99.76	98.47	90.18	53.46	98.21	96.13	87.71	45.48
1P	60.33	10724	6750.56	62.95	99.99	84.04	9.02	0.62	111.89	99.71	96.78	85.65	51.16	96.06	92.76	82.28	42.86
1T	60.33	19192.5	11748.4	61.21	99.99	67.12	26.83	0.24	194.73	99.77	98.77	95.16	82.34	96.8	93.52	83.02	43.63
21P	60.33	3946.32	1983.55	50.26	99.98	24.57	72.27	0.12	32.88	99.7	80.75	11.81	0.54	98.07	96.11	86.86	45.47
21T	60.33	11037.8	5842.94	52.94	99.99	34.5	61.48	0.11	96.85	99.77	98.13	87.52	43.66	98.13	95.99	88.1	46.64
23P	60.33	6059.73	3365.15	55.53	99.99	37.89	57.91	0.18	55.78	99.69	91.71	53.39	7.13	96.73	93.91	83.9	44.84
23T	60.33	15932.3	9690.61	60.82	99.99	50.17	44.5	0.15	160.63	99.76	98.49	93.87	76.87	96.94	94.09	84.78	45.42
26P	60.33	12182.4	7281.84	59.77	99.99	77.72	15.47	0.47	120.7	99.74	97.24	86.81	55.1	96.13	92.48	80.78	41.99
26T	60.33	5403.66	2221.84	41.12	99.99	18.22	78.76	0.07	36.83	99.74	70.41	19.81	4.21	96.98	91.06	73.28	33.23
27P	60.33	11708.7	7989.91	68.24	99.99	74.85	18.61	0.41	132.44	99.73	97.25	88.66	62.55	95.76	92.18	81.12	43.37
27T	60.33	19875.5	11057.3	55.63	99.99	63.17	31.04	0.22	183.28	99.78	98.7	94.84	81.66	96.86	93.91	84.38	45.16
28P	60.33	9751.9	6093.81	62.49	99.99	62.44	30.69	0.42	101.01	99.67	71.97	48.84	35.33	70.35	58.88	48.47	34.9
28T	60.33	20715.2	11984.2	57.85	99.99	65.87	28.18	0.21	198.64	99.77	98.96	96.09	85.12	97.3	94.59	85.12	44.75
2P	60.33	12759.6	8568.8	67.16	99.99	81.53	11.61	0.58	142.03	99.72	97.62	90.39	66.31	96.01	92.58	81.37	42.25
2T	60.33	20249.7	12008	59.3	99.99	65.52	28.29	0.26	199.04	99.77	98.92	95.31	81.64	96.9	93.29	81.64	43.22
31P	60.33	11012.9	7530.33	68.38	99.99	69.67	23.41	0.4	124.82	99.74	97.62	86.51	53.45	96.54	92.29	78.61	39.1
31T	60.33	13346.4	7869.63	58.96	99.99	43.2	51.52	0.14	130.44	99.77	98.78	89.69	55.25	97.85	94.31	79.42	39.34
33P	60.33	5804.62	3160.12	54.44	99.99	42.3	52.26	0.25	52.38	99.7	71.62	40.54	15.6	90.3	79.9	60.03	38.78
33T	60.33	10568.1	5098.67	48.25	99.99	32.55	63.1	0.12	84.51	99.79	97.98	72.72	27.32	98.65	95.74	81.44	35.21
34P	60.33	4647.01	2033.07	43.75	99.99	29.84	66.08	0.17	33.7	99.74	78.62	13.4	1.82	98.59	95.67	85.88	38.16
34T	60.33	7211.7	2834.2	39.3	99.99	23.05	73.56	0.09	46.98	99.76	87.85	31.51	6.4	98.3	94.66	80.27	35.35
39P	60.33	8975.38	6101.25	67.98	99.96	56.8	37.51	0.28	101.13	99.73	96.75	83.45	45.1	96.48	93.17	82.82	43.59
39T	60.33	12863.2	8022.97	62.37	99.98	40.25	55.24	0.11	132.98	99.76	98.48	92.31	67.96	97.54	95.01	86.02	45.97
40P	60.33	10193.8	6152.25	60.35	99.87	71.46	21.98	0.43	101.98	99.72	96.42	82.79	45.2	96.14	92.71	82.15	43.75
40T	60.33	16163.7	9775.86	60.48	99.99	50.07	43.69	0.17	162.04	99.77	98.42	85.7	54.23	94.82	86.34	64.19	34.58
41P	60.33	13002	7811.13	60.08	99.98	83.06	9.79	0.47	129.47	99.75	97.54	88.01	57.63	96.33	92.55	79.99	40.14
41T	60.33	6500.93	3124.28	48.06	99.99	20.79	76.1	0.07	51.79	99.77	96.13	45.33	3.29	99.13	97.96	91.31	40.95
42P	60.33	8401.88	5661.97	67.39	99.98	59.69	33.89	0.32	93.85	99.73	95.05	71.22	36.56	95.55	89.25	73.86	39.72
42T	60.33	8710	3460.08	39.73	99.99	27.44	69.35	0.09	57.35	99.79	96.98	58.6	4.25	99.1	97.74	90.97	43.46
45P	60.33	11310.8	7375.25	65.21	99.98	71.88	21.43	0.39	122.25	99.73	96.3	82.44	53.14	94.55	89.3	75.51	41.18
45T	60.33	11052.8	6185.37	55.96	99.99	33.85	61.51	0.12	102.52	99.76	95.22	65.05	39.4	94.52	85.11	63.33	38.41
47P	60.33	8682.47	4991.43	57.49	99.98	54.6	39.5	0.32	82.73	99.74	93.44	58.02	26.95	95.57	88.8	67.69	33.5
47T	60.33	17049.7	11343	66.53	99.99	59.54	34.09	0.19	188.02	99.76	98.98	94.99	76.25	97.18	93.27	78.62	38.03
4P	60.33	11696.6	7398.85	63.26	99.99	83.69	9.25	0.6	122.64	99.72	97.14	87.34	56.4	96.05	92.6	81.11	41.79
4T	60.33	23704.2	16196.7	68.33	99.99	74.73	17.74	0.29	268.47	99.76	98.71	92.15	75.36	90.89	81.74	64.82	38.15
50P	60.33	6396.8	3523.14	55.08	99.98	39.44	55.32	0.23	58.4	99.7	67.97	40.74	21.58	86.25	72.18	53.54	36.76
50T	60.33	10617.8	5798.15	54.61	99.99	35.82	59.86	0.1	96.11	99.78	98.44	88.76	43.82	98.44	96.86	89.31	47.04
51P	60.33	5601.18	3577.96	63.88	99.89	39.59	55.76	0.19	59.31	99.7	93.97	61.26	6.72	97.55	95.06	86.38	46.12
51T	60.33	19521.2	11035.4	56.53	99.98	61.85	32.19	0.18	182.92	99.77	98.96	95.58	80.74	97.45	94.66	83.89	43.14
52P	60.33	9262.34	5590	60.35	99.95	74.49	18.99	0.39	92.66	99.71	95.79	78.84	37.75	96.11	92.62	81.1	42.92
52T	60.33	12070.2	6703.43	55.54	99.99	37.4	58.03	0.16	111.11	99.77	98.28	87.64	53.98	97.74	94.72	84.28	45.39
54P	60.33	10815.4	6842.4	63.27	99.91	69.02	24.55	0.39	113.42	99.74	97.32	85.93	51.67	96.64	92.92	81.85	42.3
54T	60.33	6161.8	3060.23	49.66	99.99	18.96	78.22	0.05	50.72	99.75	95.31	45.78	2.46	98.87	97.42	90.11	43.62
56P	60.33	9884.25	6631.3	67.09	99.98	62.46	31.25	0.34	109.92	99.74	97.53	84.76	47.9	97.08	93.63	81.45	41.34
56T	60.33	17085.4	10784.4	63.12	99.99	53.71	40.68	0.15	178.75	99.78	98.9	95.71	82.87	97.52	95.07	86.32	45.96
57P	60.33	5580.73	2969.9	53.22	99.98	35.12	60.5	0.18	49.23	99.74	93.64	41.98	3.35	98.7	96.92	88.54	41.98
57T	60.33	18096.3	11164.1	61.69	99.98	56.91	37.15	0.16	185.05	99.77	98.91	95.26	80.14	97.17	94.06	82.86	42.69
58P	60.33	11046.8	7113.1	64.39	99.94	70.88	22.94	0.36	117.9	99.7	96.56	86.07	56.01	95.55	91.81	81.59	44.42
58T	60.33	14658.1	9281.94	63.32	99.99	45.4	48.85	0.13	153.85	99.76	98.42	87.56	59.02	95.87	89.13	71.71	38.13
59P	60.33	11421.7	7685.5	67.29	99.97	72.92	20.5	0.39	127.39	99.74	97.44	88.76	60.5	96.23	92.76	82.26	43.08
59T	60.33	13569.6	8654.82	63.78	99.98	41.83	52.86	0.12	143.46	99.78	98.65	88.27	57.13	97	91.43	74.23	39.04
5P	60.33	10432	6530.78	62.6	99.99	79.59	13.83	0.56	108.25	99.68	95.74	82.98	49.32	95.13	91.17	80.09	43.3
5T	60.33	23053.4	13599.6	58.99	99.99	75.57	17.65	0.3	225.42	99.77	99.02	96.57	86.72	97.01	94.02	82.79	41.51
60P	60.33	11630.7	7585.77	65.22	99.99	74.14	19.22	0.37	125.74	99.73	97.14	87.79	59.53	95.8	92.34	81.66	43.57
60T	60.33	20287.1	13167	64.9	99.99	63.9	29.58	0.18	218.25	99.77	98.9	95.84	84.73	96.65	93.14	81.62	42.2
61P	60.33	6877.75	4645.63	67.55	99.98	43.22	52.1	0.19	77	99.67	94.29	72.93	25.55	95.95	92.35	82.49	44.63
61T	60.33	7976.8	4450.34	55.79	99.99	24.44	71.96	0.11	73.77	99.75	96.31	74.3	19.04	97.81	95.13	86.52	45.59
63P	60.33	9637.86	5939.75	61.63	99.99	60.68	32.98	0.32	98.45	99.75	97.2	81.51	40.5	97.2	93.77	81.51	41.2
63T	60.33	18451.8	11992.4	64.99	99.99	58.01	35.88	0.17	198.78	99.77	98.88	95.61	83.5	96.99	93.89	83.5	43.93
64P	60.33	10020.1	6977.34	69.63	99.99	63.45	30.22	0.31	115.65	99.71	96.91	85.75	53.29	95.92	92.44	81.35	42.85
64T	60.33	9527.21	5857.7	61.48	99.99	36.05	59.35	0.11	97.09	99.74	97.54	85.47	43.47	97.54	94.9	86.08	45.28
65P	60.33	4885.22	2820.97	57.75	99.98	30.47	65.56	0.14	46.76	99.66	89.8	40.2	1.79	97.04	94.1	85.28	45.71
65T	60.33	8308.54	4065.92	48.94	99.99	25.61	70.79	0.11	67.39	99.75	95.42	66.5	13.75	97.67	94.94	85.4	42.44
66P	60.33	6428.53	3933.4	61.19	99.99	40.42	54.8	0.2	65.2	99.72	94.8	66.98	11.91	97.23	94.8	85.93	45.15
66T	60.33	8935.02	5187.6	58.06	99.99	27.85	68.22	0.12	85.99	99.74	97.19	82.32	31.99	97.65	95.46	87.23	46.57
67P	60.33	7468.85	4380.54	58.65	99.98	47.13	47.88	0.22	72.61	99.68	94.6	71.45	20.51	96.59	93.66	83.75	45.68
67T	60.33	6547.94	3370.62	51.48	99.99	19.83	76.96	0.11	55.87	99.73	94.44	54.77	5.02	98.07	96.13	87.76	44.28
68P	60.33	9362.39	5863.44	62.63	99.82	59.6	34.38	0.3	97.19	99.73	96.69	82.9	42.75	96.69	93.47	83.56	44.32
68T	60.33	2975.9	1104.38	37.11	99.91	9.11	89.45	0.07	18.31	99.69	33.34	1.67	0.42	98.58	96.29	85.25	38.13
6P	60.33	13053.6	7922.7	60.69	99.99	83.61	9.47	0.6	131.32	99.74	97.32	88.85	61.56	95.89	92.39	81.58	42.35
6T	60.33	17488	10823.3	61.89	99.99	54.71	39.32	0.21	179.4	99.78	99.2	96.36	80.4	98.14	95.66	84.77	41.54
73P	60.33	10842	7098.21	65.47	99.97	69.95	23.84	0.34	117.66	99.7	96.66	86.65	56.5	95.7	92.17	82.27	44.61
73T	60.33	16473.5	9716.63	58.98	99.99	52.1	42.51	0.27	161.06	99.77	98.94	95.41	78.53	97.85	95.59	86.74	44.45
74P	60.33	10826.2	6465.62	59.72	99.77	67.55	26.27	0.29	107.17	99.71	96.6	84.74	49.23	96.11	92.66	82.43	43.49
74T	60.33	6559.31	2775.34	42.31	99.95	22.63	73.91	0.1	46	99.77	88.46	31.69	4.9	98.19	95.63	81.49	35.9
78P	60.33	10498.9	6521.28	62.11	99.94	76.2	17.15	0.39	108.09	99.72	96.43	84.3	49.18	95.91	92.35	81.36	42.95
78T	60.33	22079.6	14468.4	65.53	99.99	70.1	23.37	0.34	239.82	99.78	99.06	96.85	88.59	97.05	94.06	83.34	42.38
80P	60.33	7626.44	5065.72	66.42	99.92	47.9	46.66	0.21	83.97	99.73	96.63	78.72	31.38	97.46	94.46	85.13	45.87
80T	60.33	11709.4	7435.51	63.5	99.99	36.18	59.33	0.14	123.25	99.74	98.46	91.89	64.08	97.83	95.59	87.1	46.16
81P	60.33	10654.1	6557.9	61.55	99.88	72.16	20.94	0.36	108.7	99.74	97.05	84.28	47.63	96.57	93.04	81.05	41.57
81T	60.33	15594.2	8778.82	56.3	99.96	55.92	38.51	0.26	145.51	99.77	98.83	93.69	69.38	97.79	95.26	84.63	42.08
82P	60.33	9218.61	6018.92	65.29	99.98	57.86	35.96	0.31	99.77	99.74	97.22	83.02	42.49	97.22	94.12	83.02	42.49
82T	60.33	12645.8	7224.8	57.13	99.99	39.26	56.03	0.19	119.75	99.78	98.52	89.03	57.17	97.9	94.85	83.62	43.92
85P	60.33	10569	6716.6	63.55	99.91	72.62	21.04	0.36	111.33	99.76	96.98	86	52.33	96.27	92.95	82.73	43.92
85T	60.33	9096.89	5486.39	60.31	99.94	29.33	66.79	0.12	90.94	99.76	97.57	82.52	34.78	97.78	95.29	85.56	43.16
86P	60.33	5914.91	3693.78	62.45	99.92	43.13	51.93	0.21	61.23	99.67	92.65	61.64	10.01	96.3	93.26	84.01	45.54
86T	60.33	23151.7	14642.7	63.25	99.99	73.63	19.72	0.33	242.71	99.78	98.99	96.28	86.08	96.41	92.52	79.53	40.66
87P	60.33	7744.68	4610.09	59.53	99.94	58.1	36.13	0.28	76.41	99.68	94.73	73.3	24.42	96.27	93.38	83.17	44.9
87T	60.33	22995.3	15525.2	67.51	99.99	73.12	20.22	0.37	257.34	99.78	99.13	97.17	89.88	96.99	93.86	82.7	41.25
88P	60.33	9158.84	6178.27	67.46	99.95	58.2	36.2	0.24	102.41	99.66	95.17	81.24	46.13	94.83	90.99	80.03	44.03
88T	60.33	13055.2	8761.53	67.11	99.99	40.63	54.56	0.12	145.23	99.76	98.22	92.09	71	96.7	93.71	84	44.88
8P	60.33	9913.88	6706.69	67.65	99.99	62.88	31.07	0.37	111.17	99.72	96.3	84.94	52.75	95.48	91.91	81.79	44.52
8T	60.33	15306.6	9271.2	60.57	99.99	47.89	46.86	0.16	153.67	99.78	98.35	93.08	74.7	96.88	93.79	84.67	45.84
90P	60.33	12816.1	7711.88	60.17	99.97	81.99	10.95	0.3	127.83	99.75	97.88	87.51	54.6	96.7	92.65	79.1	38.67
90T	60.33	10198.6	5967.18	58.51	99.99	31.4	64.2	0.1	98.91	99.76	95.79	77.85	44.35	95.79	90.59	77.85	44.98
91P	60.33	7790.27	4792	61.51	99.96	49.19	45.54	0.17	79.43	99.75	97.24	77.73	25.85	98.18	95.97	86.77	44.63
91T	60.33	23747.8	16158.4	68.04	100	75.54	17.59	0.25	267.83	99.77	99.15	96.95	87.16	96.48	91.85	76.81	38.32
95P	60.33	11939.4	7189.53	60.22	99.97	76.38	17.1	0.26	119.17	99.76	97.45	87.72	56.07	96.62	93.32	82.56	42.74
95T	60.33	21731.7	13870.9	63.83	100	72.79	20.47	0.22	229.92	99.78	99.11	96.88	87.22	97.3	94.24	82.65	40.72
96P	60.33	10071.9	6396.95	63.51	99.97	63.94	29.97	0.21	106.03	99.71	96.24	83.94	49.12	95.68	92.34	81.66	44.08
96T	60.33	16305.8	10443.8	64.05	99.98	62.55	31.11	0.17	173.11	99.76	98.59	93.6	75.1	96.7	93.08	80.78	42.2
