# Supplementary material for: Genomic alterations related to HPV infection status in a cohort of Chinese prostate cancer patients
Source: Eur J Med Res. 2023 Jul 17;28:239. doi: 10.1186/s40001-023-01207-2 (PMC10351112; doi:10.1186/s40001-023-01207-2)
Supplement: Supplementary file 5 — Additional file 5: Table S2. The summary of somatic SNV and InDel. [file 40001_2023_1207_MOESM5_ESM.xlsx]

## Sheet: Sheet1
Table S2. The summary of somatic SNV and InDel.
Sample	HPV status	Total SNVs	Total Genes	Fraction of SNVs in dbSNP (%)	Fraction of SNVs in 1000G (%)	Fraction of SNVs in ExAC (%)	Intron	5'UTR	3'UTR	IGR	5'Flank	Missense_Mutation	Nonsense_Mutation	Nonstop_Mutation	Silent	Splice_Site	Start_Codon_SNP	De_novo_Start_InFrame	De_novo_Start_OutOfFrame	RNA	lincRNA	other		Total InDels	Total Genes	Fraction of InDels in dbSNP (%)	Fraction of InDels in 1000G (%)	Fraction of InDels in ExAC (%)	Intron	5'UTR	3'UTR	IGR	5'Flank	Nonsense_Mutation	Nonstop_Mutation	Silent	Splice_Site	In_Frame_Del	In_Frame_Ins	Frame_Shift_Ins	Frame_Shift_Del	Start_Codon_Ins	Start_Codon_Del	De_novo_Start_InFrame	De_novo_Start_OutOfFrame	RNA	LincRNA	Other
103P-vs-103T	positive	67	57	46.27	17.91	16.42	31	0	2	4	0	7	1	0	9	0	0	0	0	13	0	0		3	3	33.33	0	0	3	0	0	0	0	0	0	0	0	0	0	0	0	0	0	0	0	0	0	0
107P-vs-107T	negative	138	126	26.81	8.7	5.07	43	7	3	8	3	38	5	0	19	4	0	0	0	8	0	0		8	7	37.5	0	0	4	0	0	1	0	0	0	0	0	0	0	0	2	0	0	0	0	1	0	0
108P-vs-108T	negative	626	582	15.34	2.56	1.6	286	10	22	21	6	151	13	0	72	7	0	0	0	37	0	1		74	66	5.41	0	1.35	40	2	3	7	3	0	0	0	2	5	0	4	5	0	0	0	0	3	0	0
10P-vs-10T	negative	217	196	30.88	5.99	3.23	85	4	6	12	4	50	4	0	37	1	0	0	0	13	0	1		15	14	26.67	6.67	6.67	8	0	1	1	0	0	0	0	1	2	0	0	1	0	0	0	0	1	0	0
12P-vs-12T	positive	106	96	11.32	4.72	5.66	48	5	5	8	5	17	1	0	9	2	0	0	0	6	0	0		17	15	5.88	0	0	8	1	0	2	2	0	0	0	0	1	0	1	1	0	0	0	0	1	0	0
14P-vs-14T	negative	107	93	38.32	13.08	3.74	31	2	2	9	6	19	4	0	11	0	0	0	0	23	0	0		7	6	14.29	0	0	5	0	0	1	0	0	0	0	0	0	0	0	1	0	0	0	0	0	0	0
17P-vs-17T	negative	169	147	23.67	5.92	1.78	61	5	4	17	4	42	4	0	18	2	0	0	0	12	0	0		29	27	10.34	0	6.9	13	0	2	1	1	0	0	0	0	1	1	2	7	0	0	0	0	1	0	0
18P-vs-18T	negative	154	141	24.03	5.19	1.95	71	2	2	10	9	32	2	0	11	0	0	0	0	15	0	0		14	14	0	0	0	5	0	0	0	2	0	0	0	0	0	0	3	2	0	0	0	0	2	0	0
19P-vs-19T	negative	93	78	18.28	6.45	2.15	41	0	4	12	8	9	2	0	4	2	0	0	0	11	0	0		17	14	11.76	0	11.76	11	0	0	2	0	0	0	0	0	1	0	0	3	0	0	0	0	0	0	0
1P-vs-1T	negative	163	145	23.93	6.75	4.29	68	2	6	17	4	32	3	0	13	1	0	0	0	16	0	1		24	22	4.17	4.17	0	12	1	1	0	0	0	0	0	0	2	1	2	4	0	0	0	0	1	0	0
21P-vs-21T	positive	202	179	24.75	3.47	4.46	80	4	2	15	3	48	2	0	30	7	0	0	0	11	0	0		16	15	25	6.25	0	11	0	1	1	0	0	0	0	0	0	0	0	2	0	0	0	0	1	0	0
23P-vs-23T	positive	94	81	32.98	9.57	6.38	44	0	3	8	4	7	2	0	7	0	0	0	0	19	0	0		9	7	0	0	0	3	0	0	2	0	0	0	0	0	0	0	0	2	0	0	0	0	2	0	0
26P-vs-26T	negative	1108	994	12.27	2.62	1.35	484	10	26	27	11	321	25	0	121	26	0	0	0	55	0	2		392	346	1.28	0	0	174	6	9	8	2	0	2	0	27	16	29	72	22	0	0	0	0	18	0	0
27P-vs-27T	negative	40	31	27.5	7.5	0	15	0	1	9	2	7	1	0	1	1	0	0	0	3	0	0		2	1	0	0	0	1	0	0	1	0	0	0	0	0	0	0	0	0	0	0	0	0	0	0	0
28P-vs-28T	negative	44	29	36.36	9.09	4.55	11	1	2	9	4	4	0	0	1	0	0	0	0	12	0	0		4	4	25	25	25	4	0	0	0	0	0	0	0	0	0	0	0	0	0	0	0	0	0	0	0
2P-vs-2T	negative	96	91	26.04	9.38	4.17	46	2	1	4	4	19	0	0	10	1	0	0	0	9	0	0		11	10	9.09	9.09	9.09	4	1	1	1	0	0	0	0	0	1	0	1	2	0	0	0	0	0	0	0
31P-vs-31T	negative	57	43	26.32	8.77	5.26	19	2	2	11	6	7	0	0	4	0	0	0	0	6	0	0		9	7	0	0	0	6	0	0	1	0	0	0	0	0	0	0	0	1	0	0	0	0	1	0	0
33P-vs-33T	negative	252	226	19.05	4.37	2.78	106	5	11	21	4	65	2	0	25	1	0	0	0	11	0	1		49	46	6.12	0	2.04	31	1	1	3	1	0	0	0	2	2	0	3	3	0	0	0	0	2	0	0
34P-vs-34T	negative	1394	1201	12.05	1.87	1.58	573	23	45	20	29	421	32	0	154	24	0	0	0	71	0	2		489	463	1.02	0	0	232	2	19	13	6	0	0	0	49	48	31	42	23	0	0	0	0	21	0	0
39P-vs-39T	negative	125	103	20	4	3.2	53	3	3	15	5	17	2	0	11	3	0	0	0	13	0	0		26	22	7.69	0	0	10	0	0	3	0	0	0	0	0	4	0	0	4	0	0	0	0	5	0	0
40P-vs-40T	negative	212	192	28.77	6.6	0.94	82	1	7	16	4	50	5	0	27	2	0	0	0	18	0	0		40	34	5	0	0	30	0	1	4	0	0	0	0	0	0	0	1	3	0	0	0	0	1	0	0
41P-vs-41T	negative	349	324	18.91	3.72	3.15	178	5	5	12	9	86	4	0	28	3	0	0	0	18	0	1		100	90	6	0	0	58	1	4	6	2	0	0	0	5	7	2	1	7	0	0	0	0	6	0	0
42P-vs-42T	negative	362	333	19.61	4.14	1.66	167	4	5	8	5	93	10	0	46	4	0	0	0	20	0	0		126	120	4.76	0	0	86	2	7	5	1	0	0	0	3	6	0	0	6	0	0	0	0	9	0	0
45P-vs-45T	negative	81	66	24.69	11.11	1.23	32	1	4	11	1	17	2	0	5	2	0	0	0	6	0	0		40	35	5	2.5	0	22	0	1	2	0	0	0	0	2	1	3	2	5	0	0	0	0	2	0	0
47P-vs-47T	negative	98	85	39.8	12.24	10.2	35	2	1	10	1	30	3	0	4	0	0	0	0	12	0	0		15	13	13.33	0	6.67	7	0	0	2	1	0	0	0	0	0	0	1	3	0	0	0	0	1	0	0
4P-vs-4T	negative	59	52	30.51	6.78	8.47	21	1	0	5	2	19	1	0	4	2	0	0	0	4	0	0		7	6	28.57	0	0	3	1	0	0	2	0	0	0	0	0	0	0	1	0	0	0	0	0	0	0
50P-vs-50T	negative	11	8	54.55	18.18	36.36	1	0	0	1	0	5	0	0	2	0	0	0	0	2	0	0		1	1	100	0	0	1	0	0	0	0	0	0	0	0	0	0	0	0	0	0	0	0	0	0	0
51P-vs-51T	negative	30	20	60	20	6.67	10	0	0	9	2	1	0	0	0	0	0	0	0	8	0	0		3	2	33.33	0	33.33	2	0	0	1	0	0	0	0	0	0	0	0	0	0	0	0	0	0	0	0
52P-vs-52T	negative	226	206	14.6	2.21	0.88	96	2	4	15	5	39	6	0	22	10	0	0	0	27	0	0		15	15	0	0	0	9	0	1	0	0	0	0	0	0	1	0	0	2	0	0	0	0	2	0	0
54P-vs-54T	negative	837	772	16.73	2.63	2.63	317	22	30	30	13	231	19	0	99	9	0	0	0	64	0	3		80	72	3.75	0	1.25	38	1	3	6	3	0	0	0	3	7	1	1	12	0	0	0	0	3	0	0
56P-vs-56T	negative	88	84	19.32	3.41	3.41	36	3	2	4	4	24	2	0	8	0	0	0	0	5	0	0		9	7	0	0	0	1	0	0	0	0	0	0	0	0	2	0	2	4	0	0	0	0	0	0	0
57P-vs-57T	positive	164	146	25.61	10.37	3.05	60	2	7	14	2	42	5	0	14	0	0	0	0	17	0	1		10	10	0	0	0	5	0	1	0	1	0	0	0	0	0	0	1	2	0	0	0	0	0	0	0
58P-vs-58T	negative	177	153	19.21	6.21	2.26	86	1	3	20	2	36	2	0	11	3	0	0	0	13	0	0		89	74	4.49	1.12	0	52	0	2	13	1	0	0	0	4	4	1	0	4	0	0	0	0	8	0	0
59P-vs-59T	negative	28	23	28.57	7.14	0	12	1	0	5	3	2	0	0	3	0	0	0	0	2	0	0		20	16	0	0	0	10	1	0	4	1	0	0	0	0	0	0	0	1	0	0	0	0	3	0	0
5P-vs-5T	negative	103	84	21.36	9.71	5.83	38	1	2	16	3	21	1	0	8	0	0	0	0	12	0	1		11	9	18.18	9.09	9.09	4	0	1	2	0	0	0	0	0	2	0	0	0	0	0	0	0	1	0	0
60P-vs-60T	negative	129	111	16.28	2.33	0.78	50	0	5	12	6	18	2	0	15	0	0	0	0	21	0	0		14	12	7.14	0	0	8	1	0	1	0	0	0	0	0	0	0	0	2	0	0	0	0	2	0	0
61P-vs-61T	negative	573	522	12.74	2.09	0.35	321	10	13	42	14	78	1	0	41	8	0	0	0	45	0	0		7	6	0	0	0	3	0	0	1	0	0	0	0	0	0	0	1	0	0	0	0	0	1	0	0
63P-vs-63T	positive	31	21	9.68	6.45	3.23	13	0	1	9	1	3	0	0	1	0	0	0	0	3	0	0		9	5	0	0	0	2	0	0	4	0	0	0	0	1	0	0	0	1	0	0	0	0	1	0	0
64P-vs-64T	positive	231	209	14.72	3.9	3.03	101	9	6	15	9	42	4	0	19	6	0	0	0	20	0	0		50	47	8	0	2	29	1	1	3	1	0	0	0	2	0	0	1	4	0	0	0	0	8	0	0
65P-vs-65T	positive	281	255	9.61	2.14	0	138	4	5	18	8	52	2	0	23	8	0	0	0	23	0	0		4	4	0	0	0	1	0	0	0	0	0	0	0	0	0	0	0	3	0	0	0	0	0	0	0
66P-vs-66T	positive	1498	1250	23.83	6.07	2.6	674	29	35	79	33	316	25	1	164	19	0	0	0	122	0	1		92	85	7.61	0	0	59	2	8	4	2	0	0	0	3	5	0	1	3	0	0	0	0	5	0	0
67P-vs-67T	negative	1392	1178	14.3	2.66	1.65	735	27	29	79	24	271	16	2	101	30	0	0	0	78	0	0		292	272	2.4	0.34	1.03	168	0	14	12	6	0	0	0	22	17	1	2	36	0	0	0	0	13	0	0
68P-vs-68T	positive	3979	3289	14.48	2.76	1.68	1360	75	108	41	51	1254	150	1	669	75	0	0	0	183	0	12		42	36	0	0	0	18	0	1	2	0	0	0	0	2	6	3	2	6	0	0	0	0	0	0	0
6P-vs-6T	negative	115	102	24.35	6.96	1.74	45	5	2	8	1	28	3	0	12	1	0	0	0	10	0	0		13	11	15.38	0	7.69	2	0	0	1	1	0	0	0	0	1	0	1	4	0	0	0	0	3	0	0
73P-vs-73T	negative	54	40	18.52	1.85	1.85	27	2	1	13	1	2	1	0	6	0	0	0	0	1	0	0		7	7	28.57	0	0	5	0	0	0	0	0	0	0	0	0	0	0	1	0	0	0	0	1	0	0
74P-vs-74T	negative	2073	1783	13.46	2.75	1.83	943	33	44	74	34	539	48	0	211	40	0	0	0	105	0	2		1708	1486	0.94	0	0.29	889	15	56	40	20	0	1	0	197	139	41	78	105	0	0	0	0	102	0	0
78P-vs-78T	negative	13	11	30.77	15.38	7.69	5	0	0	2	1	2	1	0	0	0	0	0	0	2	0	0		1	1	0	0	0	1	0	0	0	0	0	0	0	0	0	0	0	0	0	0	0	0	0	0	0
80P-vs-80T	negative	187	169	26.74	8.02	2.67	87	5	6	12	5	38	1	0	16	1	0	0	0	16	0	0		35	33	11.43	0	0	19	1	0	1	3	0	0	0	2	2	0	2	2	0	0	0	0	3	0	0
81P-vs-81T	negative	109	95	23.85	7.34	3.67	41	2	4	13	2	19	0	0	15	3	0	0	0	10	0	0		14	12	14.29	7.14	0	7	0	0	1	1	0	0	0	0	2	0	2	0	0	0	0	0	1	0	0
82P-vs-82T	negative	34	29	17.65	2.94	11.76	11	0	1	5	2	8	0	0	6	0	0	0	0	1	0	0		11	8	18.18	9.09	0	3	1	1	3	1	0	0	0	0	0	0	0	1	0	0	0	0	1	0	0
85P-vs-85T	negative	208	189	56.25	40.38	18.75	108	4	4	9	3	32	0	0	20	1	0	0	0	27	0	0		19	19	42.11	21.05	21.05	10	0	0	0	2	0	0	0	0	2	0	3	1	0	0	0	0	1	0	0
86P-vs-86T	negative	101	92	29.7	4.95	4.95	45	0	1	8	0	22	1	0	10	1	0	0	0	13	0	0		2	2	100	0	50	2	0	0	0	0	0	0	0	0	0	0	0	0	0	0	0	0	0	0	0
87P-vs-87T	negative	38	38	15.79	5.26	0	17	1	2	0	2	3	3	0	5	0	0	0	0	5	0	0		5	4	0	0	0	1	0	0	0	0	0	0	0	0	0	0	0	4	0	0	0	0	0	0	0
88P-vs-88T	negative	167	132	19.76	5.39	1.8	73	2	6	25	4	32	0	0	13	0	0	0	0	12	0	0		14	8	0	0	0	6	0	0	6	0	0	0	0	0	0	0	1	1	0	0	0	0	0	0	0
8P-vs-8T	negative	62	59	19.35	3.23	4.84	30	0	3	2	2	13	2	0	4	0	0	0	0	6	0	0		3	3	0	0	0	2	0	0	0	0	0	0	0	0	0	0	1	0	0	0	0	0	0	0	0
90P-vs-90T	negative	116	107	25	6.03	1.72	54	0	2	6	4	26	0	0	15	1	0	0	0	8	0	0		20	17	5	0	0	8	0	0	2	0	0	0	0	0	3	1	2	2	0	0	0	0	2	0	0
91P-vs-91T	negative	149	138	35.57	5.37	6.04	54	2	2	9	9	41	1	0	11	1	0	0	0	18	0	1		9	8	11.11	0	0	3	0	0	1	0	0	1	0	0	0	0	1	2	0	0	0	0	0	0	0
95P-vs-95T	negative	150	138	28	4.67	4.67	55	2	2	9	9	37	0	0	17	2	0	0	0	17	0	0		21	19	9.52	0	0	8	2	1	2	0	0	0	0	1	1	0	3	3	0	0	0	0	0	0	0
96P-vs-96T	negative	101	88	27.72	9.9	4.95	39	3	2	11	3	17	2	0	12	1	0	0	0	11	0	0		17	12	5.88	0	0	7	0	0	5	0	0	0	0	0	0	0	1	2	0	0	0	0	2	0	0
