# Supplementary material for: Genomic alterations related to HPV infection status in a cohort of Chinese prostate cancer patients
Source: Eur J Med Res. 2023 Jul 17;28:239. doi: 10.1186/s40001-023-01207-2 (PMC10351112; doi:10.1186/s40001-023-01207-2)
Supplement: Supplementary file 6 — Additional file 6: Table S3. CNV information in our cohort. Related to Fig. 3. [file 40001_2023_1207_MOESM6_ESM.xlsx]

## Sheet: Description
Table S3. CNV information in our cohort. Related to Figure 3.
Description
1.CNV-Amplification. This sheet contains somatic copy number gains and the relavent genes.
2.CNV-Deletion. This sheet contains somatic copy number losses and the relavent genes.
3.The list of 29 tumor suppressor genes contained in each deletion peaks in HPV-positive group.
4.The list of 2 oncogenes contained in each amplification peaks in HPV-negative group.
5.The list of 22 tumor suppressor genes contained in each deletion peaks in HPV-negative group.

## Sheet: 1.CNV-Amplification
	HPV-Positive group				HPV-Negative group
cytoband	15q11.1	16q23.1			15q11.2	5p15.33	16q23.1	8q21.11	19p13.2	7q22.1	2q11.2	1q21.3	14q11.2	1q23.3	1p36.21	1p36.21	5q31.3	11q13.3	1q21.3	22q12.3	1p36.33
q value	1.0812e-05	0.01591			2.5367e-12	2.5273e-05	0.0019086	0.003058	0.003058	0.020945	0.037089	0.003058	0.047425	0.032412	0.012464	0.003058	0.10587	0.16785	0.017337	0.18464	0.066997
residual q value	1.0812e-05	0.01591			2.5367e-12	2.5273e-05	0.0019086	0.003058	0.003058	0.020945	0.037089	0.039445	0.047425	0.083151	0.088154	0.099417	0.10587	0.16785	0.18464	0.18464	0.20518
wide peak boundaries	chr15:20157664-20452394	chr16:74341126-74452382			chr15:21430044-22427851	chr5:668298-834079	chr16:74353548-74452382	chr8:72071826-74853619	chr19:7018991-7084729	chr7:102478546-102572785	chr2:97194451-97244223	chr1:152213254-152218322	chr14:1-19414872	chr1:161549486-161677429	chr1:12929435-13319448	chr1:12827541-12882075	chr5:141174645-141183776	chr11:68429952-70095226	chr1:152350819-152355686	chr22:33751456-37736164	chr1:1640792-1701587
genes in wide peak	HERC2P3	GLG1			OR4N4	TPPP	GLG1	RPL7	ZNF557	POLR2J	ANKRD36	HRNR	POTEG	FCGR2B	PRAMEF5	PRAMEF2	PCDHB8	CCND1	FLG-AS1	CSF2RB	CDK11B
	CHEK2P2	LOC283922			IGHV1OR15-1	ZDHHC11	LOC283922	TCEB1	MBD3L2	SPDYE2			OR11H12	FCGR3A	PRAMEF8	HNRNPCL1	PCDHB7	CPT1A	FLG2	HMOX1	MMP23A
		NPIPB15			GOLGA8EP		NPIPB15	TERF1	MBD3L5	POLR2J3			DUXAP10	FCGR3B	PRAMEF18	PRAMEF4	PCDHB16	FGF3		IL2RB	SLC35E2B
		CLEC18B			OR4M2		CLEC18B	TRPA1	MBD3L4	RASA4B			POTEM	HSPA7	PRAMEF13	PRAMEF11		FGF4		LGALS1
		LOC105376772			OR4N3P		LOC105376772	KCNB2	MBD3L3				LOC642426	FCGR2C	PRAMEF6			IGHMBP2		LGALS2
					NF1P2			LY96					LINC01296		HNRNPCL2			LRP5		MB
					IGHV1OR15-3			STAU2					LOC100508046		PRAMEF25			TESMIN		MCM5
					REREP3			PI15					BMS1P17		PRAMEF26			FGF19		MFNG
					LOC727924			GDAP1					BMS1P22		PRAMEF33P			MYEOV		MPST
					GOLGA8CP			TMEM70							PRAMEF34P			GAL		MYH9
					POTEB2			UBE2W							HNRNPCL3			ANO1		NCF4
					MIR1268A			JPH1							PRAMEF22			PPP6R3		PVALB
					MIR3118-3			RDH10							PRAMEF15			MRGPRD		RAC2
					MIR3118-2			SBSPON							HNRNPCL4			MRGPRF		SSTR3
					MIR5701-2			LOC392232							PRAMEF27			MRPL21		TST
					MIR5701-1			MIR2052HG										TPCN2		APOL1
					POTEB			STAU2-AS1										ORAOV1		EIF3D
					LOC101927079			C8orf89										LOC338694		LARGE1
					POTEB3			MIR2052										ANO1-AS2		HMGXB4
								MIR5681A										MIR3164		TOM1
								MIR5681B										MRGPRF-AS1		CACNG2
								LOC101926908										LINC01488		IFT27
								RDH10-AS1										LOC101928443		TRIOBP
																		LOC102724265		CDC42EP1
																				RBFOX2
																				RASD2
																				SH3BP1
																				APOL2
																				TXN2
																				GGA1
																				CYTH4
																				CARD10
																				PDXP
																				NOL12
																				KCTD17
																				FOXRED2
																				APOL6
																				APOL5
																				APOL4
																				APOL3
																				ISX
																				ELFN2
																				C1QTNF6
																				TMPRSS6
																				TEX33
																				MIR3909
																				LL22NC01-81G9.3
																				LOC100506271
																				MIR5096
																				ISX-AS1
																				LOC101927051
																				MIR6069
																				MIR6819
																				LINC01399
																				LOC105373021

## Sheet: 2.CNV-Deletion
	HPV-Positive group										HPV-Negative group
cytoband	15q13.2	5q31.3	1p36.21	19q13.43	1p36.21	1q44	16p11.2	1q21.2			6q16.3	2q11.2	8p23.1	14q11.2	7q22.1	5q21.1	19q13.31	15q11.2	22q11.21	1p36.21	2q21.1	10q11.22	13q21.1	1q21.2	11q14.3	15q13.3	7q35	15q11.1	1p21.3	2p11.2	15q11.2	16p12.2	17p11.2	1p36.21	1q23.3	7p22.1	9p11.2	9q21.11	11q22.3	4p16.1	12p13.2	16q23.1	7p22.1	5q13.2	4q13.2	5q35.3
q value	0.00020829	0.0016557	9.9105e-05	0.00428	0.0016557	0.029239	0.067211	0.042866			6.5276e-12	2.7275e-13	8.8631e-10	1.1656e-08	9.5384e-10	8.8936e-10	2.0583e-06	2.7637e-11	4.8498e-06	1.4504e-07	4.9856e-08	7.3853e-05	0.00019757	7.6381e-08	0.0014739	0.00023313	5.8406e-05	1.4286e-06	0.0019941	0.014456	1.3006e-08	0.030342	0.055851	1.1812e-07	0.066505	0.055851	0.014456	0.020736	0.09065	0.12658	0.12904	0.14296	0.11974	0.0042337	0.20218	0.03153
residual q value	0.00020829	0.0016557	0.0041565	0.00428	0.039409	0.061744	0.067211	0.17096			6.5276e-12	7.8567e-11	8.8936e-10	1.0953e-08	1.4539e-08	2.1711e-08	2.0583e-06	4.6747e-06	4.6747e-06	1.6053e-05	7.5808e-05	7.5808e-05	0.00019757	0.0011296	0.0014791	0.0014791	0.0019941	0.0092112	0.025045	0.027846	0.030342	0.030342	0.056532	0.063227	0.063227	0.06889	0.07537	0.096037	0.096037	0.127	0.127	0.13574	0.15163	0.18143	0.20594	0.7734
wide peak boundaries	chr15:30595542-30652731	chr5:141174644-141193905	chr1:12795917-12855356	chr19:57879811-58475483	chr1:13288445-13343333	chr1:248559712-248650518	chr16:31914632-32293833	chr1:1-248956422			chr6:98834622-101405046	chr2:97086612-97545773	chr8:12136997-12357403	chr14:19415972-19433516	chr7:102637923-102678320	chr5:98908396-100543813	chr19:42919777-43171878	chr15:22126261-22537179	chr22:18174108-18549316	chr1:12941263-13343333	chr2:130598701-130738932	chr10:47484443-47727187	chr13:46465334-59775481	chr1:148572953-149056099	chr11:89849210-89971894	chr15:30906012-32157974	chr7:144185419-144318481	chr15:1-20411475	chr1:95207153-97721380	chr2:88809664-91941932	chr15:22465255-22537757	chr16:22355007-22551634	chr17:18439737-18863164	chr1:12882248-12929433	chr1:161524407-161595930	chr7:5919251-5977664	chr9:39446057-42205209	chr9:63851215-68303028	chr11:96392013-123565824	chr4:9219070-9446611	chr12:9255081-12078993	chr16:74301761-74409730	chr7:6718182-6811717	chr5:51393204-81239690	chr4:57080709-68231986	chr5:1-181538259
genes in wide peak	ARHGAP11B	PCDHB9	HNRNPCL1	A1BG	PRAMEF33P	OR2T34	LOC390705	hsa-mir-664			CCNC	FAHD2B	FAM86B1	POTEH-AS1	SPDYE2	LOC100133050	PSG2	IGHV1OR15-1	FAM230A	PRAMEF5	GPR148	CTSLP2	ATP7B	PDE4DIP	TRIM49D1	TRPM1	OR2A1	CHEK2P2	RWDD3	GGT8P	HERC2P7	SMG1P1	FOXO3B	PRAMEF10	FCGR3A	RSPH10B	CBWD5	ZNF658	ACAT1	USP17L6P	CD69	LOC283922	RSPH10B	TRIM23	CENPC	hsa-mir-886
	GOLGA8IP	PCDHB8	PRAMEF11	RPS5	PRAMEF15	OR2T10	TP53TG3D	hsa-mir-3119-1			POU3F2	ANKRD36	DEFB130	LOC101929572		LOC100289230	PSG7	GOLGA8EP	TMEM191B	PRAMEF8	POTEJ	AGAP9	RCBTB2	NUDT4P2	TRIM64B	KLF13	OR2A7		PTBP2	LOC654342		RRN3P3	FBXW10	PRAMEF7	HSPA6		SPATA31A6	ANKRD20A1	BIRC2	USP17L9P	ETV6	NPIPB15	PMS2CL	ARSB	EPHA5	hsa-mir-1244-2
	GOLGA8N	PCDHB16		ZNF8		OR2T11	HERC2P4	hsa-mir-551a			SIM1	LOC100506076	USP17L2			CTD-2151A2.1	PSG11	IGHV1OR15-3	PI4KAP1	PRAMEF18	CYP4F30P	BMS1P6	ESD	NUDT4P1	TRIM49D2	MTMR10	OR2A20P		FLJ31662	MIR4436A		NPIPB5	TVP23B				GLIDR	CBWD5	BIRC3	USP17L24	KLRB1	LOC105376772		BHMT	GNRHR	hsa-mir-1274a
	GOLGA8H			ZNF132		OR2T35	LOC102723753	ABCA4			ASCC3	LOC100506123	FAM90A2P					REREP3	LOC729461	PRAMEF13		FAM25C	MLNR			OTUD7A	OR2A9P		DPYD-AS1	LOC101927050		LOC100190986	FAM106A				LOC440896	LOC286297	APOA1	USP17L25	KLRC1			BTF3	TMPRSS11D	ADCY2
				ZNF135				ABL2			PNISR							GOLGA8CP	LOC100996415	HNRNPCL2		FAM25G	GUCY1B2			LOC283710	ARHGEF35		LOC100996630			MFSD13B	TRIM16L				ANKRD20A3	FOXD4L4	APOA4	USP17L26	KLRC2			CCNB1	ADGRL3	ADRA1B
				ZNF256				ACADM			FBXL4							HERC2P7		PRAMEF25			HTR2A			MIR211	ARHGEF34P		LOC100996635				USP32P2				ANKRD20A2	ANKRD20A3	APOC3	USP17L27	KLRC3			CDK7	STAP1	ADRB2
				ZNF274				ACTA1			COQ3							MIR1268A		PRAMEF26			KPNA3			LOC102725022	CTAGE4		LOC101928241				TBC1D28				AQP7P3	AQP7P3	ARCN1	USP17L28	KLRD1			ERCC8	UBA6	ANXA6
				ZNF324				ACTN2			PRDM13									PRAMEF33P			NEK3				CTAGE8		LOC102723661				CCDC144B				LOC554249	CBWD3	ATM	USP17L29	OLR1			CRHBP	TECRL	APC
				ZNF544				ADAR			MCHR2									PRAMEF34P			PCDH8				OR2A1-AS1						LGALS9C				PGM5P2	LOC642929	FXYD2	USP17L30	PRB1			DHFR	IGFBP7-AS1	TRIM23
				ZSCAN18				ADORA1			FAXC									HNRNPCL3			RB1				LOC101928605						KRT16P1				CBWD6	CNTNAP3P2	CXCR5	USP17L11	PRB3			F2R	TMPRSS11A	ARSB
				ZNF329				ADORA3			USP45									PRAMEF22			SUCLA2										ZNF286B				FOXD4L6	FLJ43315	CASP1	USP17L12	PRB4			F2RL1	TMPRSS11F	ATOX1
				ZNF606				PARP1			MCHR2-AS1									PRAMEF15			DLEU2														FGF7P3	FOXD4L5	CASP4	USP17L13	PRH1			F2RL2	LOC401134	ALDH7A1
				ZNF837				ADSS			TSTD3									HNRNPCL4			ITM2B														CNTNAP3B	SPATA31A3	CASP5	USP17L17	PRH2			FOXD1	SYT14P1	BHMT
				C19orf18				AGL			MIR548AI									PRAMEF27			UTP14C														FRG1HP	FAM74A3	CBL	USP17L19	KLRC4			GTF2H2	TMPRSS11BNL	BNIP1
				ZNF418				AGT			LOC101927365												LPAR6														GXYLT1P3	ANKRD20A4	CD3D	USP17L20	YBX3			GZMA	UBA6-AS1	BTF3
				ZNF417				AK2															TRIM13														FAM95B1	FAM27E3	CD3E	USP17L15	CLEC2B			GZMK	LOC550113	C6
				ZNF497				AK4															DLEU1														FAM27E2	GXYLT1P3	CD3G		KLRA1P			HEXB	TMPRSS11GP	C7
				ZNF584				ALDH9A1															OLFM4														MIR1299	FAM95B1	CRYAB		PRR4			HMGCR	FTLP10	C9
				ZSCAN1				ALPL															SUGT1														MIR4477A	FAM27B	DDX6		KLRK1			HTR1A	EPHA5-AS1	CAMK4
				ZSCAN22				ALX3															LECT1														LOC101929583	LOC101928195	DDX10		GABARAPL1			IL6ST	MIR1269A	CAMK2A
				ZNF324B				AMPD1															FNDC3A														LOC102724238	LOC101928381	DLAT		CLEC2D			ITGA1	MIR548AG1	CAMLG
				A1BG-AS1				AMPD2															LRCH1														LOC102724580	LOC101929583	DPAGT1		TAS2R9			ITGA2	ADGRL3-AS1	CANX
				RNF225				AMY1A															INTS6														LOC102725126	LOC102723709	DRD2		TAS2R8			KIF2A	LOC101927237	CAST
				LOC100128398				AMY1B															CKAP2														LOC105376064	LOC105379450	FDX1		TAS2R7			TNPO1	LOC101928851	CCNB1
				MIR4754				AMY1C															PCDH17																SLC37A4		TAS2R13			CD180	LOC105377245	CCNG1
				MIR6806				AMY2A															MED4																GRIA4		TAS2R10			MAP1B	LOC105377247	CCNH
				LOC105372483				AMY2B															VPS36																GRIK4		TAS2R14			MAP3K1	LOC105377671	CD14
								APCS															PHF11																GUCY1A2		CLEC1B			MOCS2		CD74
								APOA2															RCBTB1																H2AFX		CLEC1A			MSH3		CDC25C
								FASLG															NUDT15																HMBS		KLRF1			NAIP		CDH6
								ARF1															THSD1																HSPA8		MAGOHB			NDUFS4		CDH9
								RHOC															CYSLTR2																HSPB2		STYK1			PDE4D		CDH10
								ARNT															SPRYD7																HTR3A		CLEC7A			PIK3R1		CDH12
								ASTN1															RNASEH2B																IL10RA		TMEM52B			PMCHL2		CDH18
								SERPINC1															DHRS12																IL18		CLEC12A			RAD17		CDK7
								ATF3															CDADC1																MCAM		CLECL1			RASGRF2		CDO1
								RERE															CAB39L																KMT2A		TAS2R43			SMN1		CDX1
								ATP1A1															CCDC70																MMP1		TAS2R31			SMN2		CETN3
								ATP1A2															SETDB2																MMP3		TAS2R46			TAF9		CHD1
								ATP1A4															EBPL																MMP7		TAS2R30			TBCA		CKMT2
								ATP1B1															ARL11																MMP8		TAS2R19			THBS4		ERCC8
								ATP2B4															WDFY2																MMP10		TAS2R20			SERF1A		AP3S1
								ATP5F1															PRR20A																MMP12		TAS2R50			ENC1		CLTB
								ATP6V0B															HNRNPA1L2																MMP13		CLEC9A			AP3B1		COX7C
								AVPR1B															ST13P4																NCAM1		LINC01252			PLPP1		CRHBP
								ADGRB2															DLEU7																NNMT		TAS2R42			PDE8B		HAPLN1
								BCL9															FAM124A																NPAT		LOC374443			HSPB3		CSF1R
								BGLAP															TPTE2P3																PAFAH1B2		CLEC2A			HOMER1		CSF2
								BMP8B															CTAGE10P																PGR		CLEC12B			SCAMP1		CSNK1A1
								BRDT															KCNRG																POU2AF1		LOC400002			CARTPT		CSNK1G3
								C1QA															LINC00282																PPP2R1B		DDX12P			ZFYVE16		VCAN
								C1QB															NEK5																PTS		LOC642846			COL4A3BP		NKX2-5
								C1QC															MIR15A																NECTIN1		PRB2			LHFPL2		CTNNA1
								C4BPA															MIR16-1																RDX		SMIM10L1			CWC27		CTNND2
								C4BPB															ALG11																RPS25		KLRF2			CCNO		DAB2
								C8A															LINC00371																SC5D		LOC100506159			NSA2		DAP
								C8B															SERPINE3																SCN2B		KLRC4-KLRK1			FST		DBN1
								CA6															PRR20B																SCN4B		PRH1-PRR4			PLK2		DMXL1
								CACNA1E															PRR20C																SDHD		LOC101928030			IQGAP2		DHFR
								CACNA1S															PRR20D																SLN		LOC101928100			SMA4		DIAPH1
								CAPN2															LINC00462																SORL1		LOC101928162			SMA5		DNAH5
								CAPZA1															MIR1297																TAGLN		LOC101930452			ESM1		DOCK2
								CAPZB															MIR759																TECTA		LOC102724020			ADAMTS6		DPYSL3
								CASP9															MIR3613																THY1		PRH1-TAS2R14			SV2C		DRD1
								CASQ1															INTS6-AS1																TRPC6					MRPS27		SLC26A2
								CASQ2															LINC00458																UPK2					PPWD1		HBEGF
								RUNX3															MIR4703																ZBTB16					OTP		DUSP1
								CD1A															MIR5007																CUL5					SKIV2L2		EBF1
								CD1B															MIR5693																ZPR1					BHMT2		EFNA5
								CD1C															LINC00562																USP2					PART1		EGR1
								CD1D															LINC00558																PCSK7					FAM169A		ETF1
								CD1E															LINC00441																HTR3B					DIMT1		F2R
								CD2															MED4-AS1																ZW10					DMGDH		F2RL1
								CD247															DLEU7-AS1																MMP20					IPO11		F2RL2
								CD5L															HTR2A-AS1																UBE4A					GCNT4		F12
								TNFRSF8															RNASEH2B-AS1																C2CD2L					POLK		FABP6
								CD34															MRPS31P5																RBM7					PELO		FAT2
								CD48															LOC101926897																MPZL2					DHX29		FBN2
								CD53															LOC101929657																YAP1					DDX4		FER
								CD58															LINC01065																HYOU1					SGTB		FGF1
								CDA															LOC103191607																ATP5L					ARL15		FGF10
								CDK11B															DLEU1-AS1																TREH					AGGF1		FGFR4
								CDC20															LOC105370203																CEP164					WDR41		FOXD1
								CDC42															LINC00374																EXPH5					DEPDC1B		FOXI1
								CDKN2C															SETDB2-PHF11																PHLDB1					BDP1		FLT4
								CD52																															SIK2					ERBIN		FYB
								CENPF																															ARHGEF12					NLN		GABRA1
								RCC1																															SIK3					ZSWIM6		GABRA6
								CHI3L1																															BACE1					ANKRA2		GABRB2
								CHI3L2																															TRIM29					MCCC2		GABRG2
								CHIT1																															CADM1					CENPK		GABRP
								CHML																															POU2F3					ARHGEF28		GDF9
								LYST																															HINFP					SLC30A5		GDNF
								CHRM3																															REXO2					CENPH		GFRA3
								CHRNB2																															TIMM8B					GPBP1		GHR
								CKS1B																															SIDT2					ANKRD55		GLRA1
								CLCA1																															TRAPPC4					PTCD2		GLRX
								CLCN6																															FXYD6					ELOVL7		GM2A
								CLCNKA																															CNTN5					TRAPPC13		GRK6
								CLCNKB																															C11orf71					UTP15		GPX3
								CLK2																															SLC35F2					ZBED3		GRIA1
								PLK3																															RAB39A					GFM2		NR3C1
								CNN3																															BTG4					SPZ1		GRM6
								CNR2																															NXPE4					NDUFAF2		GTF2H2
								COL8A2																															TTC12					MRPS36		GZMA
								COL9A2																															C11orf57					SNX18		GZMK
								COL11A1																															ELMOD1					FCHO2		HARS
								COL16A1																															VPS11					RAB3C		HEXB
								COPA																															TEX12					SETD9		HINT1
								CORT																															CRTAM					IL31RA		HK3
								CPT2																															TMPRSS4					JMY		HMGCR
								CR1																															IFT46					TMEM171		HMGCS1
								CR1L																															DSCAML1					TMEM174		HMMR
								CR2																															CEP126					POC5		HNRNPAB
								CRABP2																															ARHGAP20					SREK1		HNRNPH1
								CRP																															USP28					SLC38A9		HRH2
								CRYZ																															CARD18					MARVELD2		HSD17B4
								CSF1																															AASDHPPT					MIER3		HSPA4
								CSF3R																															MMP27					CDC20B		HSPA9
								CSRP1																															ABCG4					PAPD4		NDST1
								CTBS																															C11orf1					ZNF366		HTR1A
								CTH																															RNF26					FAM151B		HTR4
								CTPS1																															DYNC2H1					S100Z		IK
								CTSE																															NLRX1					CCDC125		IL3
								CTSK																															ALG9					GAPT		IL4
								CTSS																															CLMP					CMYA5		IL5
								CYP2J2																															PDZD3					ANKRD31		IL6ST
								CYP4A11																															C11orf63					SERINC5		IL7R
								CYP4B1																															PDGFD					LOC257396		IL9
								DAB1																															TMPRSS5					C5orf64		IL12B
								CD55																															BCO2					RNF180		IL13
								DBT																															TMEM133					SREK1IP1		IRF1
								GADD45A																															TMPRSS13					LOC340090		ISL1
								DDOST																															DCUN1D5					ANKRD34B		ITGA1
								DHX9																															MSANTD4					MCIDAS		ITGA2
								DFFA																															BUD13					ACTBL2		ITK
								DFFB																															TMEM25					MTX3		KCNMB1
								DHCR24																															UBASH3B					MAST4		KCNN2
								DIO1																															C11orf70					RNF138P1		KIF2A
								DLSTP1																															SNORD14C					RGS7BP		TNPO1
								DPH2																															SNORD14D					FLJ31104		LCP2
								DPT																															SNORD14E					LOC441081		LECT2
								DPYD																															DIXDC1					LOC441086		LIFR
								DR1																															ZC3H12C					CRSP8P		LMNB1
								DRD5P2																															ALKBH8					GPX8		LNPEP
								DVL1																															FDXACB1					MIR449A		LOX
								E2F2																															C11orf52					SMIM15		LTC4S
								ECE1																															CARD16					LOC644936		CD180
								ECM1																															C1QTNF5					LOC647859		SMAD5
								S1PR1																															TMEM123					GUSBP3		MAN2A1
								EDN2																															APOA5					GTF2H2B		MAP1B
								PHC2																															COLCA2					SNORA47		MCC
								EIF2D																															PIH1D2					MIR449B		MEF2C
								EFNA1																															NXPE1					MIR581		MAP3K1
								EFNA3																															NXPE2					MIR582		MFAP3
								EFNA4																															JAML					GTF2H2C		MGAT1
								CELSR2																															ARHGAP42					SERF1B		MOCS2
								MEGF6																															KBTBD3					ZBED3-AS1		MSH3
								EPHA2																															CWF19L2					SCAMP1-AS1		MSX2
								ELAVL4																															KDELC2					ANKDD1B		MTRR
								ELF3																															LAYN					GTF2H2C_2		MYO10
								ELK4																															TTC36					GUSBP9		NAIP
								ENO1																															C11orf65					LRRC70		NDUFA2
								ENSA																															MPZL3					FAM159B		NDUFS4
								EPB41																															TBCEL					NCRUPAR		NDUFS6
								EPHA8																															TMEM136					LOC100303749		NEUROG1
								EPHB2																															OAF					MIR449C		NPM1
								EPHX1																															ANGPTL5					MTRNR2L2		NPR3
								EPRS																															ANKK1					LOC100506526		NPY6R
								EPS15																															RNF214					OCLN		OXCT1
								ESRRG																															LOC283140					MIR4804		PAM
								ETV3																															LINC00900					MIR4459		PCDH1
								EXTL1																															BCL9L					MIR548AE2		PCDHGC3
								EXTL2																															FOXR1					MIR4803		PCSK1
								EYA3																															CCDC153					MIR5687		PDE4D
								F3																															CCDC84					LINCR-0003		PDE6A
								F5																															C11orf53					IPO11-LRRC70		PDGFRB
								F13B																															LOC341056					C5orf67		PFDN1
								FAAH																															PLET1					LOC101928505		PGGT1B
								FABP3																															LOC387810					LOC101928539		PIK3R1
								FCER1A																															BSX					LOC101928569		PITX1
								FCER1G																															C11orf87					LOC101928600		PMCHL1
								FCGR1A																															COLCA1					CTC-436P18.1		PMCHL2
								FCGR1B																															C11orf88					LOC101928651		POU4F3
								FCGR2A																															MIR100HG					LOC101928769		PPIC
								FCGR2B																															MIRLET7A2					LOC101928794		PPP2CA
								FCGR3A																															MIR100					LOC101928858		PPP2R2B
								FCGR3B																															MIR125B1					LOC101928885		PRKAA1
								FDPS																															MIR34B					LOC101928924		MAPK9
								FGR																															MIR34C					LINC01333		PRLR
								FH																															DDI1					LOC101929109		PROP1
								FHL3																															BLID					LOC101929154		PTGER4
								FOXE3																															CASP1P2					CTD-2201I18.1		RAD1
								FOXD2																															CARD17					AK6		PURA
								FLG																															LOC643733					LOC102467080		RAD17
								FMO1																															LOC643923					LOC102467081		RARS
								FMO2																															CLDN25					LOC102467147		RASA1
								FMO3																															LOC649133					LOC102467655		RASGRF2
								FMO4																															RPL23AP64					LOC102477328		RPL37
								FMO5																															LOC100128386					LOC102503427		RPS14
								FMOD																															LOC100131626					LINC01335		RPS23
								MTOR																															LOC100132078					RASGRF2-AS1		SDHA
								NR5A2																															LOC100132686					LOC102724392		SEPP1
								FUCA1																															WTAPP1					LINC01337		SGCD
								ACKR1																															NCAM1-AS1					LINC01331		SKP1
								IFI6																															BACE1-AS					LINC01336		SKP2
								GABRD																															MIR4301					LINC01033		SLC1A3
								GALE																															USP2-AS1					LINC01386		SLC6A3
								GALNT2																															MIR3920					LOC105379030		SLC6A7
								GBA																															MIR3656					LINC01455		SLC9A3
								GBAP1																															CASP12							SLC12A2
								GBP1																															TMPRSS4-AS1							SLC34A1
								GBP2																															HSPB2-C11orf52							SLC22A4
								GBP3																															FXYD6-FXYD2							SLC22A5
								GFI1																															MIR4493							SLIT3
								GJA4																															MIR4491							SMN1
								GJA5																															MIR4492							SMN2
								GJA8																															MIR4693							SNCB
								GJB3																															LOC100652768							SNX2
								GJB5																															JRKL-AS1							SPARC
								GCLM																															LOC101054525							SPINK1
								GLUL																															LOC101928424							SPOCK1
								GNAI3																															LOC101928535							SRD5A1
								GNAT2																															LOC101928823							SRP19
								GNB1																															LOC101928847							STK10
								GNG4																															LOC101928940							TAF7
								GNG5																															LOC101928985							TAF9
								SFN																															LOC101929011							TARS
								GPR3																															LOC101929089							TBCA
								GPR25																															LOC101929208							TCF7
								GPX7																															LOC101929227							ZNF354A
								GRIK3																															MIR6756							TCOF1
								GSTM1																															MIR7641-1							TERT
								GSTM2																															MIR6716							NR2F1
								GSTM3																															LOC102723838							TGFBI
								GSTM4																															LOC102723895							THBS4
								GSTM5																															LOC102724301							TRIO
								GTF2B																															APOA1-AS							TTC1
								GUCA2A																															LOC105369443							UBE2B
								GUCA2B																															LOC105369473							UBE2D2
								GUK1																															LOC105369486							VDAC1
								H3F3A																															LOC105369507							WNT8A
								HCRTR1																															LOC105369509							XRCC4
								HDAC1																															LOC105369532							ZNF131
								HDGF																																						ST8SIA4
								CFH																																						REEP5
								CFHR1																																						SERF1A
								CFHR2																																						NME5
								ZBTB48																																						ENC1
								MR1																																						AP3B1
								HLX																																						PDLIM4
								HMGN2																																						PLPP1
								HMGCL																																						STC2
								HMGCS2																																						PDE8B
								HNRNPU																																						EIF4EBP3
								HPCA																																						PCDHGB4
								HSD3B1																																						CDC23
								HSD3B2																																						ADAM19
								HSD11B1																																						FGF18
								HSPA6																																						HDAC3
								HSPA7																																						SQSTM1
								IGSF3																																						P4HA2
								HSPG2																																						HSPB3
								HTR1D																																						ATP6V0E1
								HTR6																																						SEMA5A
								ID3																																						ATG12
								IFI16																																						OSMR
								CYR61																																						PTTG1
								IL6R																																						PDLIM7
								IL10																																						NREP
								IL12RB2																																						TRIP13
								TNFRSF9																																						CNOT8
								ILF2																																						RAB9BP1
								INPP5B																																						HAND1
								INSRR																																						MED7
								IPP																																						HOMER1
								IRF6																																						MYOT
								ITPKB																																						ADAMTS2
								IVL																																						SCAMP1
								JAK1																																						NRG2
								JUN																																						CXCL14
								KCNA2																																						H2AFY
								KCNA3																																						SMAD5-AS1
								KCNA10																																						RNF14
								KCNC4																																						CARTPT
								KCND3																																						SNCAIP
								KCNH1																																						NUP155
								KCNJ9																																						TTC37
								KCNJ10																																						CLINT1
								KCNK1																																						PCDHGA8
								KCNK2																																						PCDHA9
								KCNN3																																						ZFYVE16
								KISS1																																						MATR3
								LAD1																																						MAML1
								LAMB3																																						KIAA0141
								LAMC1																																						JAKMIP2
								LAMC2																																						PJA2
								STMN1																																						DDX46
								LBR																																						GFPT2
								LCK																																						SLC23A1
								LEPR																																						GNPDA1
								LGALS8																																						SRA1
								LMNA																																						PDCD6
								LMX1A																																						EDIL3
								LOR																																						COL4A3BP
								LY9																																						RAD50
								TACSTD2																																						KIF20A
								MAGOH																																						G3BP1
								MARK1																																						LHFPL2
								MATN1																																						CWC27
								MCL1																																						2023-03-06
								CD46																																						APBB3
								SMCP																																						CCNO
								MDM4																																						TNIP1
								MEF2D																																						RACK1
								MFAP2																																						BASP1
								MGST3																																						NSA2
								MNDA																																						FST
								MOV10																																						SLU7
								MPL																																						PAIP1
								MPZ																																						POLR3G
								MSH4																																						RGS14
								MTF1																																						SLC12A7
								MTHFR																																						PLK2
								MTR																																						IQGAP2
								MTX1																																						SEC24A
								MUC1																																						CPLX2
								MUTYH																																						FAXDC2
								MYBPH																																						FAM114A2
								MYCL																																						MRPS30
								MYOC																																						BRD8
								MYOG																																						TCERG1
								PPP1R12B																																						BTNL3
								NASP																																						SUB1
								NBL1																																						HNRNPA0
								NCF2																																						LMAN2
								NDUFS2																																						SPINK5
								NDUFS5																																						SMA4
								NEK2																																						SMA5
								NFIA																																						PAPD7
								NFYC																																						SOX30
								NGF																																						TPPP
								NHLH1																																						ESM1
								NHLH2																																						KIF3A
								NID1																																						ADAMTS6
								NIT1																																						MGAT4B
								NOTCH2																																						B4GALT7
								NPPA																																						EXOC3
								NPPB																																						SYNPO
								NPR1																																						RHOBTB3
								NRAS																																						RNF44
								NRDC																																						ABLIM3
								YBX1																																						ELL2
								NTRK1																																						CCT5
								ROR1																																						SV2C
								DDR2																																						HMGXB3
								NVL																																						PDZD2
								OPRD1																																						TBC1D9B
								ORC1																																						ARHGAP26
								OVGP1																																						FSTL4
								PAFAH2																																						MRPS27
								PRDX1																																						ATP10B
								PAX7																																						N4BP3
								PBX1																																						2023-09-08
								CDK18																																						FBXL7
								PDC																																						FAF2
								PDE4B																																						PPIP5K2
								PDZK1																																						WWC1
								PEX10																																						FBXW11
								PEX14																																						ACSL6
								PFDN2																																						JADE2
								PFKFB2																																						LARP1
								PGD																																						ICE1
								PGM1																																						PPWD1
								PIGC																																						HARS2
								PIGR																																						OTP
								PIK3C2B																																						SKIV2L2
								PIK3CD																																						NNT
								PI4KB																																						TTC33
								PIN1P1																																						ZNF346
								PKLR																																						AMACR
								PKP1																																						SSBP2
								PLA2G2A																																						BHMT2
								PLA2G4A																																						TNFAIP8
								PLA2G5																																						NIPBL
								PLOD1																																						PP7080
								PLXNA2																																						PART1
								EXOSC10																																						GEMIN5
								PRRX1																																						PCDHGA12
								POU2F1																																						LRRTM2
								POU3F1																																						FAM169A
								PPOX																																						RAI14
								PPP1R8																																						CCDC69
								PPP2R5A																																						PCDHB5
								PPT1																																						FBXL21
								PRCC																																						KLHL3
								PRELP																																						TSPAN17
								PRKAA2																																						FBXO4
								PRKAB2																																						OR2V1
								PRKACB																																						HAVCR1
								PKN2																																						SNORD63
								PRKCZ																																						SNORA74A
								PROX1																																						CYFIP2
								PSEN2																																						PKD2L2
								PSMA5																																						UQCRQ
								PSMB2																																						AFF4
								PSMB4																																						PRELID1
								PSMD4																																						IL17B
								PTAFR																																						DIMT1
								PTGER3																																						MAT2B
								PTGFR																																						SLC27A6
								PTGFRN																																						SNX24
								PTGS2																																						MRPL22
								QSOX1																																						DROSHA
								PTPN7																																						PCDHB1
								PTPN14																																						DMGDH
								PTPRC																																						TLX3
								PTPRF																																						KCNIP1
								PEX19																																						ZNF354C
								ABCD3																																						IRX4
								RAB3B																																						TAS2R1
								RAB4A																																						TMED7
								RAB13																																						ISOC1
								RABGGTB																																						RPL26L1
								RABIF																																						SAR1B
								RAP1A																																						C5orf45
								RAP1GAP																																						SLC45A2
								RBBP4																																						DCTN4
								RBBP5																																						IPO11
								REN																																						MZB1
								RFX5																																						PAIP2
								RGS1																																						CDKL3
								RGS2																																						RXFP3
								RGS4																																						PCDH12
								RGS7																																						GCNT4
								RGS13																																						FAM13B
								RGS16																																						FAM53C
								RHCE																																						REEP2
								RHD																																						PRR16
								RIT1																																						COMMD10
								RLF																																						POLK
								RNASEL																																						DDX41
								RNF2																																						NOP16
								RNPEP																																						LARS
								RNU1-4																																						CXXC5
								SNORA73A																																						HMP19
								SNORD21																																						ZFR
								RORC																																						UIMC1
								RPA2																																						RAPGEF6
								RPE65																																						ERAP1
								RPL5																																						KDM3B
								RPL11																																						PHAX
								RPL22																																						RAB24
								RPS6KA1																																						PELO
								RPS8																																						RBM27
								RPS27																																						FAM134B
								RSC1A1																																						FAM105A
								RXRG																																						NEURL1B
								RYR2																																						DHX29
								S100A1																																						EPB41L4A-AS2
								SORT1																																						DDX4
								S100A2																																						FAM193B
								S100A3																																						MTMR12
								S100A4																																						SGTB
								S100A5																																						ARL15
								S100A6																																						PCDHB18P
								S100A7																																						PCDHB17P
								S100A8																																						TMED9
								S100A9																																						ZCCHC10
								S100A10																																						CDHR2
								S100A11																																						GIN1
								S100A12																																						WDR55
								S100A13																																						ANKHD1
								SARS																																						NSUN2
								SCNN1D																																						SPDL1
								SCP2																																						THG1L
								XCL1																																						WDR70
								SDHB																																						AGGF1
								SDHC																																						WDR41
								SELE																																						BRIX1
								SELL																																						C5orf22
								SELP																																						LOC55338
								SFPQ																																						TMCO6
								SRSF4																																						TRIM36
								SHC1																																						GALNT10
								ST3GAL3																																						NHP2
								STIL																																						RBM22
								SKI																																						CEP72
								SLAMF1																																						RIOK2
								SLC1A7																																						DEPDC1B
								SLC2A1																																						BDP1
								SLC2A5																																						RNF130
								SLC6A9																																						ERBIN
								SLC9A1																																						PCDHGC5
								SLC16A1																																						PCDHGC4
								SNRPE																																						PCDHGB7
								SOAT1																																						PCDHGB6
								UAP1																																						PCDHGB5
								SPRR1A																																						PCDHGB3
								SPRR1B																																						PCDHGB2
								SPRR2A																																						PCDHGB1
								SPRR2B																																						PCDHGA11
								SPRR2C																																						PCDHGA10
								SPRR2D																																						PCDHGA9
								SPRR2E																																						PCDHGA7
								SPRR2F																																						PCDHGA6
								SPRR2G																																						PCDHGA5
								SPRR3																																						PCDHGA4
								SPTA1																																						PCDHGA3
								SRM																																						PCDHGA2
								SRP9																																						PCDHGA1
								TROVE2																																						PCDHGB8P
								SSR2																																						PCDHB15
								AURKAPS1																																						PCDHB14
								STXBP3																																						PCDHB13
								XCL2																																						PCDHB12
								SYCP1																																						PCDHB11
								TAF12																																						PCDHB10
								TAF13																																						PCDHB9
								TAL1																																						PCDHB8
								TARBP1																																						PCDHB7
								CNTN2																																						PCDHB6
								TBCE																																						PCDHB4
								TBX15																																						PCDHB3
								TCEA3																																						PCDHB2
								TCEB3																																						PCDHAC2
								VPS72																																						PCDHAC1
								TGFB2																																						PCDHA13
								LEFTY2																																						PCDHA12
								TGFBR3																																						PCDHA11
								THBS3																																						PCDHA10
								TCHH																																						PCDHA8
								TIE1																																						PCDHA7
								TLR5																																						PCDHA6
								GPR137B																																						PCDHA5
								TNFRSF1B																																						PCDHA4
								TNNI1																																						PCDHA3
								TNNT2																																						PCDHA2
								TNR																																						PCDHA1
								TOP1P1																																						ANKH
								TP53BP2																																						CCL28
								TP73																																						VTRNA1-3
								TPM3																																						VTRNA1-2
								TPR																																						VTRNA1-1
								TRAF5																																						NMUR2
								CCT3																																						FEM1C
								TSHB																																						C5orf15
								TSNAX																																						PRDM9
								TTC4																																						CDC42SE2
								TUFT1																																						TRPC7
								TNFSF4																																						KIAA1191
								TNFRSF4																																						ERGIC1
								UCK2																																						CLK4
								UQCRH																																						TENM2
								UROD																																						CNOT6
								USF1																																						NLN
								USP1																																						AHRR
								USH2A																																						ZNF608
								VCAM1																																						KCTD16
								WNT2B																																						SEMA6A
								WNT9A																																						ARRDC3
								ZSCAN20																																						ZSWIM6
								ZNF124																																						PCDHB16
								ZBTB17																																						ANKRA2
								SLC30A1																																						HMHB1
								SLC30A2																																						ZBED8
								LUZP1																																						GOLPH3
								PRDM2																																						MCCC2
								DNALI1																																						EPB41L4A
								LRP8																																						CENPK
								LAPTM5																																						ERAP2
								BSND																																						ARHGEF28
								CSDE1																																						NSD1
								EVI5																																						SIL1
								DAP3																																						GMCL1P1
								NPHS2																																						ARAP3
								BTG2																																						TMEM267
								PTP4A2																																						RMND5B
								ARID1A																																						FBXL17
								HIST3H3																																						YTHDC2
								CDC7																																						RANBP17
								HIST2H2AA3																																						AGXT2
								HIST2H2AC																																						SLC30A5
								HIST2H2BE																																						CENPH
								HIST2H4A																																						MRPL36
								PIP5K1A																																						GPBP1
								TAGLN2																																						C5orf42
								BCAR3																																						BRD9
								ANXA9																																						GRAMD3
								SNHG3																																						PCYOX1L
								NR0B2																																						FASTKD3
								RAD54L																																						IRX1
								GNPAT																																						CCNJL
								DYRK3																																						SH3TC2
								TTF2																																						PANK3
								CDC42BPA																																						PARP8
								RGS5																																						SAP30L
								PPFIA4																																						ANKRD55
								PIK3R3																																						TXNDC15
								MMP23B																																						MCTP1
								MMP23A																																						PTCD2
								KCNAB2																																						ZDHHC11
								ITGA10																																						LPCAT1
								LMO4																																						BTNL8
								FCN3																																						SPEF2
								BLZF1																																						DOK3
								CDC14A																																						ELOVL7
								DEGS1																																						TRAPPC13
								KMO																																						ZFP2
								YARS																																						RUFY1
								MKNK1																																						CPEB4
								AKR7A2																																						PRR7
								PLPP3																																						NDFIP1
								RTCA																																						CLPTM1L
								PTCH2																																						OR4F16
								ALDH4A1																																						FBXO38
								EIF3I																																						YIPF5
								EIF4G3																																						TRIM7
								VAMP4																																						TIGD6
								PEA15																																						ADAMTS12
								B4GALT3																																						SPRY4
								B4GALT2																																						MXD3
								B3GALT2																																						NUDT12
								TNFRSF25																																						SLC4A9
								ADAM15																																						ATG10
								PABPC4																																						ROPN1L
								TNFRSF14																																						SLC25A2
								TNFRSF18																																						SPATA9
								FPGT																																						TSSK1B
								PEX11B																																						FAM172A
								CREG1																																						PCDHB19P
								CD84																																						ADGRV1
								PER3																																						PCBD2
								FUBP1																																						UTP15
								EIF2B3																																						ZCCHC9
								BCL10																																						MED10
								RAB29																																						PSD2
								SELENBP1																																						SLF1
								TNFSF18																																						THOC3
								TAF1A																																						ZBED3
								MPZL1																																						GFM2
								SH2D2A																																						CYSTM1
								ARTN																																						MEGF10
								MAP3K6																																						SPINK7
								ANGPTL1																																						SPZ1
								DIRAS3																																						CARD6
								TBX19																																						TRIM52
								FCGR2C																																						HAVCR2
								SLC16A4																																						PHYKPL
								PRPF3																																						SMIM3
								KCNQ4																																						NKD2
								EXO1																																						TSLP
								ARHGEF2																																						FCHSD1
								DEDD																																						UNC5A
								ZMYM4																																						OTULIN
								ZMYM6																																						C5orf30
								XPR1																																						ZNF622
								FCMR																																						LYRM7
								DHRS3																																						TRIM41
								MAPKAPK2																																						SLC25A46
								GPR37L1																																						BOD1
								GPR52																																						CDKN2AIPNL
								SRSF11																																						COL23A1
								VAMP3																																						TIMD4
								ZFYVE9																																						NDUFAF2
								CD101																																						ZNF300
								2023-09-15																																						MYOZ3
								ZRANB2																																						UBTD2
								SNRNP40																																						LMBRD2
								ARHGAP29																																						MRPS36
								AIM2																																						ATP6AP1L
								GGPS1																																						SCGB3A1
								RASAL2																																						PRDM6
								THEMIS2																																						FTMT
								ADAMTS4																																						SFXN1
								TMEM59																																						FNIP1
								SEC22B																																						SNX18
								CHD1L																																						SLC35A4
								H6PD																																						GPRIN1
								SOX13																																						PWWP2A
								PRDX6																																						C1QTNF2
								CLCA3P																																						C1QTNF3
								CLCA2																																						EPB41L4A-AS1
								ISG15																																						2023-03-03
								IKBKE																																						FCHO2
								PLCH2																																						RAB3C
								HS2ST1																																						LYSMD3
								PDE4DIP																																						EXOC3-AS1
								IPO13																																						LEAP2
								SDC3																																						SCGB3A2
								SLC25A44																																						ZNF354B
								KIAA0040																																						SETD9
								KDM4A																																						IL31RA
								CROCC																																						EMB
								PUM1																																						SLCO6A1
								NOS1AP																																						C5orf47
								TMEM63A																																						PPARGC1B
								CEP104																																						MROH2B
								RIMS3																																						EGFLAM
								TOMM20																																						PRRC1
								EFCAB14																																						NADK2
								URB2																																						UGT3A1
								ARHGEF11																																						CAPSL
								DNAJC6																																						JMY
								CEP350																																						C5orf58
								CEP170																																						ZNF474
								LRIG2																																						CCDC127
								SETDB1																																						OR2Y1
								ZC3H11A																																						UBE2QL1
								SMG7																																						C5orf49
								PLPPR4																																						FAM173B
								UBAP2L																																						CMBL
								SV2A																																						POU5F2
								KLHL21																																						DNAJC21
								SLC35E2																																						AFAP1L1
								DENND4B																																						GRPEL2
								RABGAP1L																																						TMEM171
								TMCC2																																						TMEM174
								FAM20B																																						LSM11
								ZBTB40																																						POC5
								LPGAT1																																						GPR151
								MFN2																																						STARD4
								KIF14																																						WDR36
								RBM8A																																						ZNF300P1
								THRAP3																																						NUDCD2
								NR1I3																																						UBLCP1
								AKT3																																						ACOT12
								INSL5																																						SOWAHA
								PIGK																																						SHROOM1
								SCAMP3																																						C5orf24
								PTPRU																																						SREK1
								ARPC5																																						DCANP1
								TSPAN2																																						SLC38A9
								TSPAN1																																						MGC32805
								CELA3A																																						SLC36A2
								PDZK1IP1																																						SPINK13
								WASF2																																						CREBRF
								PATJ																																						CEP120
								PRG4																																						SLC25A48
								ANGPTL7																																						TMEM167A
								GPA33																																						MBLAC2
								STX6																																						TMEM161B
								HNRNPR																																						SRFBP1
								SRRM1																																						JAKMIP2-AS1
								CNKSR1																																						PLEKHG4B
								SF3B4																																						ZMAT2
								ZMPSTE24																																						MARVELD2
								UBE4B																																						C5orf38
								BCAS2																																						IRX2
								AKR1A1																																						BTNL9
								WARS2																																						ARSK
								BPNT1																																						FAM81B
								CEPT1																																						TTC23L
								PIAS3																																						LOC153684
								TESK2																																						CCDC112
								TIMM17A																																						PPP1R2P3
								LRRN2																																						FAM71B
								PPIE																																						PRELID2
								VAV3																																						SH3RF2
								HAX1																																						PLAC8L1
								MAD2L2																																						RNF145
								PPIH																																						MIER3
								ZBTB18																																						CDC20B
								C1orf61																																						UGT3A2
								CAP1																																						PAPD4
								LRRC41																																						DCP2
								SEMA6C																																						NIM1K
								LAMTOR5																																						LIX1
								SLC19A2																																						ZNF366
								IFI44																																						FAM151B
								POLR3C																																						S100Z
								IVNS1ABP																																						ADAMTS16
								TXNIP																																						ADAMTS19
								PDPN																																						HIGD2A
								LEFTY1																																						SPATA24
								SPHAR																																						DNAJC18
								PMVK																																						FAM153B
								KHDRBS1																																						RANBP3L
								GMEB1																																						LOC202181
								FAM189B																																						CCDC125
								AP4B1																																						LINC01554
								NUDC																																						GAPT
								PHTF1																																						CMYA5
								MASP2																																						STK32A
								CAPN9																																						LVRN
								NES																																						SLC36A1
								KDM5B																																						RICTOR
								AHCYL1																																						EIF4E1B
								SRSF10																																						LINC01018
								SDCCAG8																																						LOC255187
								CFHR4																																						RASGEF1C
								CFHR3																																						ANKRD31
								WDR3																																						SERINC5
								OCLM																																						LINC01366
								JTB																																						LOC257396
								MTMR11																																						LINC01019
								MAN1A2																																						EFCAB9
								UTS2																																						SH3PXD2B
								SF3A3																																						LOC285593
								MLLT11																																						FAM153A
								IFI44L																																						ARL10
								EBNA1BP2																																						KIAA0825
								SLC27A3																																						GPR150
								KIF2C																																						DTWD2
								IL24																																						RELL2
								TDRKH																																						NBPF22P
								RER1																																						LOC285626
								DNAJB4																																						LOC285627
								ADAM30																																						LOC285629
								RCAN3																																						C5orf51
								FAF1																																						SLC36A3
								CD160																																						KIF4B
								GLMN																																						OR2V2
								HHLA3																																						C5orf64
								CELF3																																						RNF180
								MST1P2																																						SREK1IP1
								DDX20																																						ZNF454
								DUSP10																																						C5orf60
								MST1L																																						LOC285692
								PADI2																																						LOC285696
								PMF1																																						RGMB
								DUSP12																																						LINC00491
								VPS45																																						RFESD
								LYPLA2																																						CHSY3
								PARK7																																						SLC6A19
								CTRC																																						PRR7-AS1
								ACOT7																																						TMEM173
								COG2																																						FAM170A
								CLCA4																																						C5orf66-AS2
								MTF2																																						LOC340074
								DNAJC8																																						ARSI
								NTNG1																																						LOC340090
								PLEKHA6																																						LINC01020
								CLSTN1																																						LOC340107
								FOXJ3																																						LOC340113
								KIAA0907																																						ANKRD34B
								WDR47																																						PFN3
								KIFAP3																																						ZNF879
								ATF6																																						PLCXD3
								SCMH1																																						IRGM
								AKR7A3																																						FBLL1
								TTC39A																																						MCIDAS
								SPEN																																						ACTBL2
								KDM1A																																						FAM174A
								RBM34																																						MTX3
								USP33																																						CATSPER3
								WDTC1																																						SLC6A18
								KIF21B																																						NIPAL4
								NMNAT2																																						HCN1
								EMC1																																						SLCO4C1
								KIF1B																																						TICAM2
								NFASC																																						DND1
								POGZ																																						C5orf34
								COLGALT2																																						MAST4
								MAST2																																						SIMC1
								NCDN																																						RNF138P1
								CLCC1																																						SAP30L-AS1
								SLC35D1																																						LRRC14B
								RGL1																																						LOC389273
								PLEKHM2																																						ANXA2R
								SYT11																																						TEX43
								PRRC2C																																						LOC389332
								FBXO28																																						PROB1
								RPRD2																																						C5orf46
								OTUD3																																						ARHGEF37
								KAZN																																						FLJ33360
								CAMTA1																																						LOC401177
								ADGRL2																																						RGS7BP
								CAMSAP2																																						C5orf63
								KIAA1107																																						SPINK6
								ZCCHC11																																						LINC01194
								SZT2																																						ANKHD1-EIF4EBP3
								DNAJC16																																						MIR103A1
								UBR4																																						MIR143
								USP24																																						MIR145
								SRGAP2																																						MIR146A
								SMG5																																						MIR218-2
								NCSTN																																						MIR9-2
								ATP13A2																																						SPINK14
								CRB1																																						FNDC9
								ITGB3BP																																						C5orf17
								GPR161																																						2023-03-11
								TARDBP																																						FLJ31104
								CELA3B																																						LOC441081
								SLC35A3																																						LOC441086
								ABCB10																																						CRSP8P
								ICMT																																						NR2F1-AS1
								MACF1																																						C5orf56
								LRRC8B																																						FLJ16171
								ZNF281																																						LOC442132
								SNAPIN																																						MIR340
								LPAR3																																						IGIP
								PADI4																																						GPX8
								DDAH1																																						MIR378A
								TMEM50A																																						TIFAB
								OPN3																																						RGMB-AS1
								PHLDA3																																						LOC553103
								RUSC1																																						MIR449A
								CA14																																						CTXN3
								KPNA6																																						SNORD72
								SSBP3																																						SNORD95
								STX12																																						SNORD96A
								DSTYK																																						ECSCR
								RAB3GAP2																																						LOC642366
								CFAP45																																						TMEM232
								LMOD1																																						SMIM15
								NBPF14																																						LOC643201
								MPC2																																						GRXCR2
								TRIM58																																						SPINK9
								INTS7																																						LINC01021
								OLFML2B																																						ZFP62
								AHCTF1																																						FLJ32255
								C1orf43																																						ARL14EPL
								CLIC4																																						LOC644285
								NSL1																																						LOC644762
								SYF2																																						LINC01184
								RWDD3																																						LOC644936
								PARS2																																						SMIM23
								MMACHC																																						CCNI2
								ZZZ3																																						LINC00461
								ACOT11																																						CBY3
								CHD5																																						LOC646241
								DNM3																																						NIPBL-AS1
								TOR1AIP1																																						LOC647859
								CHTOP																																						LOC648987
								SZRD1																																						ANKRD33B
								LDLRAP1																																						GUSBP3
								SERBP1																																						GTF2H2B
								NOC2L																																						FAM153C
								OR1C1																																						SNORA13
								PTPN22																																						SCARNA18
								PHGDH																																						SNORA47
								FBXO2																																						SNORA74B
								LCE2B																																						MIR449B
								OR2M4																																						MIR579
								OR2L2																																						MIR580
								OR2L1P																																						MIR581
								OPTC																																						MIR582
								FBXO6																																						MIR583
								PLA2G2D																																						MIR584
								AK5																																						MIR585
								MYCBP																																						SNHG4
								OR10J1																																						LOC728095
								HEYL																																						CARMN
								AGO1																																						GTF2H2C
								OR2T1																																						LINC00992
								RPS6KC1																																						GUSBP1
								SNORA73B																																						SERF1B
								SNORD81																																						LOC728554
								SNORD79																																						CCDC192
								SNORD80																																						SDHAP3
								SNORA66																																						LOC728613
								SNORD47																																						MEIKIN
								SNORD45B																																						ZBED3-AS1
								SNORD45A																																						SCAMP1-AS1
								SNORD44																																						ANKDD1B
								SNORD55																																						LOC729080
								RNU11																																						LOC729506
								RNU6-1																																						AACSP1
								RNU5F-1																																						LINC00847
								RNU5E-1																																						OR4F29
								RNU5D-1																																						LSP1P3
								RNVU1-7																																						GTF2H2C_2
								RNU1-3																																						LOC731157
								RNU1-2																																						GUSBP9
								RNU1-1																																						SNORD123
								RNF11																																						VTRNA2-1
								USP21																																						MIR874
								FOXD3																																						MIR887
								DIEXF																																						KIAA1024L
								TRAPPC3																																						ARRDC3-AS1
								TAF5L																																						CCDC152
								CACYBP																																						LOC100130172
								HSPB7																																						LRRC70
								CHIA																																						LOC100130744
								SLC39A1																																						CKMT2-AS1
								DISC2																																						FAM196B
								DISC1																																						LOC100132062
								ARHGEF16																																						LOC100132356
								AHDC1																																						FAM159B
								RNF115																																						LOC100133050
								KLHL20																																						C5orf52
								TEKT2																																						LOC100268168
								SMPDL3B																																						LOC100287592
								ANGPTL3																																						LOC100288152
								LAMTOR2																																						LOC100288254
								FLVCR1																																						LOC100289230
								UBE2T																																						LOC100289673
								LINC00339																																						MIR1289-2
								CNIH4																																						MIR1229
								SSU72																																						MIR548F3
								TMOD4																																						MIR1294
								GNL2																																						MIR1271
								GPSM2																																						MIR103B1
								UBIAD1																																						MIR1303
								PYCR2																																						MIR1244-1
								NME7																																						MIR548P
								ALG6																																						TMED7-TICAM2
								NENF																																						NCRUPAR
								PADI1																																						LOC100303749
								IL19																																						MIR2277
								CERS2																																						MIR449C
								SLC25A24																																						MIR1244-3
								PLA2G2E																																						MIR4279
								DNTTIP2																																						MIR1244-2
								WRAP73																																						MIR4280
								CRNN																																						MIR3142
								G0S2																																						MIR3141
								IL20																																						MIR4281
								SLC45A1																																						MIR4277
								DCAF8																																						MIR4278
								HP1BP3																																						MTRNR2L2
								F11R																																						MIR3607
								TMED5																																						MIR3655
								RRP15																																						MIR3650
								GLRX2																																						MIR3660
								BOLA1																																						MIR3912
								DESI2																																						MIR3936
								CELA2B																																						MIR3661
								ZNF593																																						LOC100505625
								ZBTB7B																																						LINC01024
								ZNF691																																						LOC100505658
								TXNDC12																																						STARD4-AS1
								TNNI3K																																						MIR4458HG
								RRNAD1																																						SNHG18
								ADIPOR1																																						HNCAT21
								SCCPDH																																						LOC100505841
								SH3GLB1																																						ROPN1L-AS1
								MECR																																						LOC100505878
								APH1A																																						TMEM161B-AS1
								UTP11																																						LUCAT1
								TRIM17																																						LOC100506406
								KCTD3																																						EGFLAM-AS2
								SDF4																																						LIFR-AS1
								MRTO4																																						LOC100506526
								PLEKHO1																																						LOC100506548
								HAO2																																						LOC100506639
								ACP6																																						OCLN
								TMEM69																																						BRCAT54
								MRPL37																																						LOC100506688
								IER5																																						LINC01511
								HOOK1																																						LOC100506858
								SNX7																																						LINC01187
								UCHL5																																						LOC100507387
								SUCO																																						TRIM52-AS1
								HPCAL4																																						C1QTNF3-AMACR
								YTHDF2																																						MIR4458
								GPR89B																																						MIR4804
								HSD17B7																																						MIR4633
								UFC1																																						MIR4634
								DTL																																						MIR4461
								ZCCHC17																																						MIR4459
								TRIM33																																						MIR4454
								METTL13																																						MIR4457
								DPH5																																						MIR4637
								HSPB11																																						MIR3977
								OAZ3																																						MIR378H
								PADI3																																						MIR4460
								CYB5R1																																						MIR4636
								CMPK1																																						MIR548AE2
								ARID4B																																						MIR4638
								CD244																																						MIR4803
								GPR88																																						MIR4456
								ERRFI1																																						MIR4635
								DPM3																																						MIR378E
								WNT4																																						SPRY4-IT1
								YIPF1																																						LOC100652758
								FBXO42																																						NNT-AS1
								MRPS21																																						LINC01023
								TRMT13																																						MIR5197
								TMCO1																																						MIR5687
								ADAMTSL4																																						MIR5003
								CRCT1																																						MIR5692C1
								RNF186																																						MIR5706
								SPATA6																																						EGFLAM-AS4
								EGLN1																																						HEIH
								MXRA8																																						LINC00492
								L1TD1																																						P4HA2-AS1
								HES2																																						GDNF-AS1
								MAP10																																						NREP-AS1
								RSBN1																																						OXCT1-AS1
								ZNHIT6																																						ARHGAP26-AS1
								GPN2																																						PPP2R2B-IT1
								LEPROT																																						ARHGAP26-IT1
								FBLIM1																																						LOC100996325
								MED18																																						LOC100996385
								TRIT1																																						LOC100996419
								GIPC2																																						C5orf66
								SWT1																																						LINCR-0003
								GDAP2																																						IPO11-LRRC70
								FAM46C																																						LINC01265
								GON4L																																						LOC101926905
								GPATCH4																																						LOC101926940
								PALMD																																						LOC101926941
								FNBP1L																																						LOC101926960
								ST7L																																						LOC101926975
								PQLC2																																						LOC101927023
								CASZ1																																						LOC101927059
								LAX1																																						FGF10-AS1
								RHBDL2																																						LOC101927078
								DUSP23																																						CTB-113P19.1
								ADPRHL2																																						LOC101927100
								TRNAU1AP																																						CTB-12O2.1
								C1orf27																																						LINC01470
								C1orf109																																						LOC101927190
								C1orf56																																						SEMA6A-AS1
								CPSF3L																																						HRAT56
								C1orf123																																						LOC101927357
								C1orf159																																						LOC101927379
								2023-03-02																																						LOC101927421
								AURKAIP1																																						LOC101927460
								TTC22																																						LOC101927488
								MRPL20																																						LOC101927697
								AIM1L																																						LOC101927740
								SUSD4																																						TH2LCRR
								KIF26B																																						LOC101927766
								TMEM51																																						HMMR-AS1
								RALGPS2																																						LOC101927835
								GPATCH2																																						CTB-178M22.2
								BSDC1																																						LOC101927908
								XKR8																																						LOC101927934
								TMEM39B																																						C5orf66-AS1
								PRPF38B																																						LOC101927969
								HEATR1																																						CTD-2270F17.1
								CDCA8																																						LOC101928093
								LRRC8D																																						LINC01484
								MSTO1																																						LINC01485
								DARS2																																						LINC01411
								ARHGEF10L																																						LOC101928445
								PRMT6																																						C5orf67
								RNF220																																						LOC101928505
								VPS13D																																						LOC101928539
								EVA1B																																						LOC101928569
								GOLPH3L																																						LOC101928600
								ATAD3A																																						CTC-436P18.1
								TMEM57																																						CTC-338M12.4
								KLHDC8A																																						LOC101928651
								TRIM62																																						LOC101928769
								ETNK2																																						LOC101928794
								RAVER2																																						CTD-3080P12.3
								PANK4																																						LOC101928858
								KIRREL																																						LOC101928885
								TMEM206																																						LOC101928924
								YY1AP1																																						LOC101929034
								ECHDC2																																						CTD-2194D22.4
								FGGY																																						LINC01333
								MCOLN3																																						LOC101929109
								SLC22A15																																						LOC101929153
								YOD1																																						LOC101929154
								CAMK2N1																																						CTD-2297D10.2
								BATF3																																						CTD-2201I18.1
								SLC30A10																																						LOC101929261
								UBE2Q1																																						LOC101929284
								RNPC3																																						CTD-2201E9.1
								ITLN1																																						LOC101929380
								ASAP3																																						LOC101929412
								POMGNT1																																						MEF2C-AS1
								PNRC2																																						LOC101929454
								LRRC40																																						CTD-2350J17.1
								DEPDC1																																						LINC01339
								PIGV																																						LOC101929505
								ZNF692																																						LOC101929524
								NBPF1																																						LOC101929544
								IARS2																																						LOC101929645
								MAP7D1																																						LOC101929660
								IPO9																																						LOC101929681
								NDC1																																						LOC101929696
								NECAP2																																						LOC101929710
								IQCC																																						LOC101929719
								C1orf112																																						LOC101929745
								HHAT																																						OSMR-AS1
								DNAJC11																																						AK6
								ENAH																																						MIR6131
								NUP133																																						MIR6499
								RCOR3																																						MIR6830
								C1orf106																																						MIR6831
								LRIF1																																						MIR7641-2
								FAM63A																																						MIR8056
								ADCY10																																						MIR8089
								DCAF6																																						MIR6075
								ASH1L																																						HRAT5
								LENEP																																						LINC01377
								CTTNBP2NL																																						LINC01017
								RCC2																																						LINC00603
								FAM212B																																						LOC102467080
								DMAP1																																						LOC102467081
								AJAP1																																						LOC102467147
								GNG12																																						LOC102467212
								SLC50A1																																						LOC102467213
								TMEM234																																						LOC102467214
								MTFR1L																																						LOC102467216
								SERTAD4																																						LOC102467217
								KYAT3																																						LOC102467223
								ERO1B																																						LOC102467224
								FMN2																																						LOC102467225
								SLAMF8																																						LOC102467226
								CDC42SE1																																						LOC102467655
								UBQLN4																																						LOC102477328
								TMEM167B																																						LOC102503427
								OLFML3																																						LINC01335
								SMYD2																																						RASGRF2-AS1
								LHX9																																						LINC01338
								OTUD7B																																						LOC102546226
								COQ8A																																						LINC01340
								CTNNBIP1																																						LOC102546228
								RSRP1																																						LOC102546229
								AGTRAP																																						LOC102546294
								PITHD1																																						LOC102546298
								RAB25																																						LOC102546299
								PGLYRP4																																						CTB-7E3.1
								ZNF695																																						LINC01574
								RHBG																																						LOC102577426
								MAN1C1																																						LOC102723526
								SCYL3																																						LOC102723557
								GJC2																																						BRCAT107
								CAMK1G																																						LOC102724392
								NIPAL3																																						LOC102724404
								SEPN1																																						CTD-2151A2.1
								ATP8B2																																						ADAMTS19-AS1
								TP73-AS1																																						LINC01337
								VANGL2																																						LINC01170
								LINC00869																																						LINC01331
								PBXIP1																																						LINC01202
								S100A14																																						LINC01336
								TMIGD3																																						LINC01033
								PLEKHG5																																						LINC01386
								GATAD2B																																						LOC105374620
								AMIGO1																																						LOC105374631
								LRRC47																																						LOC105374693
								ODF2L																																						LOC105374698
								CGN																																						LOC105374704
								KIAA1324																																						LOC105374727
								DISP3																																						LOC105374729
								IGSF9																																						LOC105377682
								LRRC7																																						LOC105377716
								SIPA1L2																																						LOC105377763
								KIF17																																						LOC105379030
								ZNF687																																						LOC105379054
								ZSWIM5																																						LOC105379143
								POGK																																						LOC105379176
								KIAA1522																																						LOC105379183
								HCN3																																						LOC105379192
								CACHD1																																						LOC105379194
								MIER1																																						LINC01455
								KIAA1614																																						WSPAR
								BRINP2																																						GRPEL2-AS1
								HES4																																						TRPC7-AS2
								CCDC181																																						SNORA105A
								GRHL3																																						SNORD141A
								SLAMF7																																						MIR3142HG
								ZP4
								CADM3
								PTBP2
								RHOU
								PRUNE1
								DNASE2B
								DLGAP3
								IL22RA1
								HIVEP3
								KLHL12
								LGR6
								GPBP1L1
								HAPLN2
								MIIP
								GAS5
								PAPPA2
								CELA2A
								BCAN
								GPATCH3
								TNN
								MRPS14
								DMRTB1
								DMRTA2
								CLSPN
								PRDM16
								OXCT2
								RRAGC
								ADGRL4
								TINAGL1
								P3H1
								TFB2M
								SEMA4A
								TOR3A
								RFWD2
								GREM2
								RGS18
								PLA2G2F
								MFSD14A
								NUCKS1
								SMAP2
								ACBD3
								SMYD3
								ATPAF1
								2023-03-01
								S100PBP
								MEAF6
								RBM15
								EXO5
								CEP85
								ARV1
								NMNAT1
								ELOVL1
								AIDA
								VWA1
								DCLRE1B
								MRPS15
								MRPL9
								PINK1
								JMJD4
								MARCKSL1
								PRAMEF1
								PRAMEF2
								INTS3
								NADK
								ZFP69B
								COA7
								PHACTR4
								AUNIP
								SCNM1
								ERI3
								C1orf50
								WDR77
								C1orf116
								LINC00626
								CCDC28B
								C1orf35
								EFHD2
								MMEL1
								RSG1
								FCRL2
								DLEU2L
								OR4F5
								NKAIN1
								TTC13
								EPS8L3
								CDC73
								MRPL24
								MUL1
								PGBD5
								TNFAIP8L2
								C1orf54
								TMEM53
								AKIRIN1
								HECTD3
								BEND5
								VTCN1
								YRDC
								ZYG11B
								NOL9
								PPCS
								LIN28A
								SH3D21
								TTLL7
								SNIP1
								C1orf115
								HHIPL2
								VASH2
								AGMAT
								WDR78
								ZMYM1
								LINC00115
								ZNF669
								RPAP2
								ZNF672
								MORN1
								FAM110D
								KIAA0319L
								DHDDS
								PAQR6
								DENND2D
								WLS
								PCNX2
								GPR157
								TRIM46
								MROH9
								RPF1
								SIKE1
								ZC3H12A
								SPSB1
								TARS2
								WDR26
								TRIM45
								EDEM3
								FLAD1
								TRAF3IP3
								CPTP
								ZNF436
								TAS1R2
								TAS1R1
								SH3BP5L
								NPL
								GJA9
								OR4F16
								OR6N2
								OR6K2
								OR2L5
								OR2G3
								OR2G2
								OR2C3
								SYNC
								CFHR5
								TRIM11
								C1orf21
								ACTL8
								ANKRD13C
								NECTIN4
								SNX27
								ANP32E
								SHCBP1L
								TRMT1L
								TSSK3
								CCNL2
								NUAK2
								VANGL1
								ST6GALNAC5
								ISG20L2
								HYI
								FCRL5
								FCRL4
								SH3BGRL3
								DDX59
								NUF2
								RASSF5
								SESN2
								ESPN
								TAS1R3
								ATAD3B
								HMCN1
								GPR61
								MIXL1
								STK40
								SPRTN
								TM2D1
								FCAMR
								REG4
								OBSCN
								TMEM222
								TEX35
								PLEKHN1
								HORMAD1
								TOMM40L
								SYDE2
								ZNF644
								USP48
								ZMYND12
								NBPF3
								LRRC8C
								ZDHHC18
								SGIP1
								POLR3GL
								SLC25A33
								TMEM79
								NTPCR
								EFCAB2
								DDI2
								ACBD6
								LZIC
								PROK1
								MLK4
								EFCAB7
								ZBTB37
								NT5C1A
								LCE3D
								TRIM63
								LINC00260
								PSRC1
								FAM167B
								LINC00467
								FOXD2-AS1
								PERM1
								CROCCP2
								FCRLA
								ANKRD36BP1
								ZNF496
								HPDL
								ATP1A1-AS1
								AGBL4
								MFSD2A
								C1orf198
								PPP1R15B
								ATG4C
								MAEL
								PRPF38A
								SYTL1
								IGSF21
								LSM10
								C1orf94
								DISP1
								SNHG12
								STRIP1
								RGS8
								SLC45A3
								DOCK7
								CFAP74
								WNT3A
								NAV1
								SEC16B
								AQP10
								LHX4
								SLAMF9
								KIAA2013
								THAP3
								STPG1
								PYGO2
								ANGEL2
								SPOCD1
								ZNF697
								IGFN1
								NUP210L
								BTF3L4
								UBXN11
								NEXN
								CENPL
								DUSP27
								RCSD1
								MEX3A
								METTL18
								GORAB
								C1orf105
								TMEM183A
								HIST3H2A
								PIGM
								IGSF8
								C1orf158
								LEMD1
								ZNF670
								FBXO44
								ATPIF1
								SNORD46
								SNORD38A
								SNORD38B
								DNAJA1P5
								GLMP
								MED8
								KTI12
								SMIM12
								AZIN2
								TMEM54
								HENMT1
								TOE1
								NLRP3
								ERMAP
								PGLYRP3
								CSMD2
								MYSM1
								GNRHR2
								CROCCP3
								FHAD1
								SLAMF6
								OSBPL9
								SLC26A9
								LOC115110
								OMA1
								RAB42
								FCRL1
								FCRL3
								LRRC42
								GBP4
								GBP5
								FAM46B
								FMO9P
								COX20
								RBP7
								TSEN15
								FAM129A
								SNAP47
								ACAP3
								TADA1
								THEM4
								SH2D1B
								SSX2IP
								UBE2J2
								OLFM3
								GABPB2
								TCHHL1
								RPTN
								CCDC163
								TDRD10
								SHE
								KDF1
								CCSAP
								LRRC38
								AADACL3
								PUSL1
								B3GALT6
								WDR63
								KLHDC9
								AXDND1
								MAB21L3
								IFFO2
								SLC44A3
								ATXN7L2
								C1orf194
								LYPLAL1
								OR2M5
								OR2M3
								OR2T12
								OR14C36
								OR2T34
								OR2T10
								OR2T4
								OR2T11
								ATP6V1G3
								ASB17
								TYW3
								ERICH3
								LRRIQ3
								TPRG1L
								FAM213B
								MYOM3
								DMBX1
								OR10J5
								TMCO2
								ZNF684
								TCEANC2
								PODN
								LRRC39
								GJB4
								HMGB4
								RNF19B
								A3GALT2
								DCST2
								DNAH14
								OR2B11
								ZNF648
								TEDDM1
								C1orf122
								OSCP1
								C1orf216
								KLHDC7A
								VWA5B1
								UBXN10
								C1orf87
								ARL8A
								SYT2
								LINC00628
								GOLT1A
								UHMK1
								FCRLB
								WDR64
								C1orf131
								LIX1L
								HSD3BP4
								SPATA17
								EDARADD
								KLF17
								TMEM125
								TSACC
								IQGAP3
								NAXE
								ARHGEF19
								MRPL55
								HIST3H2BB
								DRAM2
								PIFO
								C1orf162
								OR10T2
								OR6P1
								OR10X1
								OR10Z1
								OR6K6
								OR6N1
								TATDN3
								S100A16
								NEK7
								ACTRT2
								MIB2
								ITLN2
								SYT6
								C1orf74
								CREB3L4
								C1orf127
								BROX
								SAMD11
								LOC148413
								SAMD13
								C1orf52
								PHF13
								CIART
								TMEM56
								NBPF4
								UBE2U
								SLC35F3
								LINC00337
								LOC148696
								LOC148709
								PTPRVP
								HFE2
								ANKRD35
								FAM163A
								OVAAL
								B3GALNT2
								MFSD4A
								PM20D1
								GCSAML
								GCSAML-AS1
								SLC30A7
								CCDC27
								ZNF436-AS1
								KNCN
								MOB3C
								GLIS1
								NBPF12
								LELP1
								RC3H1
								MGC27382
								DCDC2B
								ZNF362
								LINC01225
								DCST1
								CNIH3
								LINC01341
								MANEAL
								IL23R
								METTL11B
								FAM78B
								SHISA4
								EXOC8
								LOC149373
								PDIK1L
								BNIPL
								CLDN19
								CFAP57
								C1orf210
								CCDC24
								BTBD19
								CCDC17
								LRRC71
								C1orf64
								RNF187
								CHIAP2
								PYHIN1
								SPATA45
								FAM71A
								SLC2A7
								DENND2C
								GBP6
								PLPPR5
								FNDC7
								DENND1B
								TDRD5
								TOR1AIP2
								CALML6
								IFNLR1
								CYP4Z2P
								CITED4
								SLC25A3P1
								LEXM
								SPRR4
								KANK4
								SASS6
								SDE2
								CNST
								FAM43B
								HFM1
								PAQR7
								TTC24
								CCDC185
								UBL4B
								NUDT4P2
								PDIA3P1
								OXCT2P1
								AGO3
								AGO4
								LCE4A
								ALG14
								FAM76A
								LINC00466
								C1orf168
								TMEM201
								TMEM61
								CYP4Z1
								FAAP20
								CDCP2
								SLC5A9
								CC2D1B
								NBPF11
								NUDT17
								FLJ23867
								TXLNA
								TCTEX1D1
								PLD5
								C1orf100
								SPAG17
								SLFNL1
								KRTCAP2
								CRTC2
								TMEM51-AS1
								IBA57
								HIPK1
								SLC44A5
								ATAD3C
								AKR7L
								AKR7A2P1
								TMEM9
								FNDC5
								EPHX4
								LINC01342
								TTLL10
								AKNAD1
								SLC41A1
								OR2T6
								LCE5A
								TMCO4
								MCOLN2
								COL24A1
								LOC255654
								PCSK9
								SYT14
								ST6GALNAC3
								C1orf101
								ZNF683
								ARHGAP30
								CFAP126
								NEGR1
								ASPM
								MDS2
								CYP4X1
								MAGI3
								TIPRL
								NPHP4
								BEST4
								PGBD2
								FAM19A3
								RIIAD1
								THEM5
								C1orf167
								OR2L13
								SLC9C2
								OR14A16
								CYP4A22
								C1orf185
								LINC01226
								NBPF15
								LINC00303
								LEMD1-AS1
								LOC284578
								LOC284581
								FAM41C
								FAM102B
								SYPL2
								CYB561D1
								ANKRD34A
								RUSC1-AS1
								LOC284632
								LOC284648
								SMG7-AS1
								RSPO1
								EPHA10
								LOC284661
								C1orf204
								C1orf111
								LINC01142
								ZNF326
								BTBD8
								RIMKLA
								SLC25A34
								ESPNP
								LIN9
								VN1R5
								HIST2H2AB
								PPM1J
								HIST2H3A
								HIST2H2BC
								HIST2H2BA
								FAM151A
								S100A7A
								RAB7B
								LINGO4
								FLG-AS1
								RXFP4
								ANKRD45
								LINC01343
								C1orf174
								KLHL17
								TMEM240
								TMEM52
								BRINP3
								MTMR9LP
								ZBTB8OS
								TFAP2E
								ZNF678
								PRSS38
								LINC01141
								CCDC190
								LINC01140
								LOC339529
								LINC01139
								LOC339539
								C1orf228
								ZFP69
								RD3
								LOC343052
								AADACL4
								PRAMEF5
								HNRNPCL1
								PRAMEF10
								CCDC18
								OR6F1
								OR2W3
								OR2T8
								OR2T3
								MYBPHL
								OR10R2
								FCRL6
								KCNT2
								BARHL2
								NBPF7
								TCTEX1D4
								OR2T29
								SERINC2
								FAM159A
								FAM131C
								LCE1A
								LCE1B
								LCE1C
								LCE1D
								LCE1E
								LCE1F
								LCE2A
								LCE2C
								LCE2D
								LCE3A
								LCE3B
								LCE3C
								LCE3E
								PADI6
								RGSL1
								BMP8A
								IRF2BP2
								ZBTB41
								CYCSP52
								DRAXIN
								SPATA21
								SVBP
								TEX38
								MROH7
								MIGA1
								NEXN-AS1
								PEAR1
								SFT2D2
								MIA3
								STUM
								FAM89A
								AGRN
								RPS10P7
								CENPS
								CATSPER4
								NSUN4
								GPR153
								ILDR2
								FAM132A
								HES5
								SMIM1
								RNF207
								TMEM82
								TRNP1
								CD164L2
								TRABD2B
								LDLRAD1
								GBP7
								C1orf146
								FAM69A
								SLC6A17
								C1orf137
								NOTCH2NL
								LINC01138
								LOC388692
								LYSMD1
								HRNR
								FLG2
								C1orf189
								FMO6P
								LINC00272
								C1orf53
								TMEM81
								CAPN8
								COA6
								C1orf229
								OR2M1P
								HES3
								PRAMEF12
								PRAMEF8
								PRAMEF18
								PRAMEF17
								PLA2G2C
								SKINT1L
								UOX
								FRRS1
								VHLL
								OR10K2
								OR10K1
								OR6Y1
								OR6K3
								VSIG8
[truncated: 704 more rows]

## Sheet: 3.hpv-positive deletion N=29
Gene Symbol	Role in Cancer
FH	TSG
ID3	TSG
ARNT	oncogene, TSG, fusion
BTG2	TSG
ELF3	TSG
JAK1	oncogene, TSG
RPL5	TSG
SDHB	TSG
SDHC	TSG
SFPQ	TSG, fusion
SPEN	TSG
TPM3	TSG, fusion
BCL10	TSG, fusion
CASP9	TSG
CDC73	TSG
EPS15	TSG, fusion
MUTYH	TSG
NTRK1	oncogene, TSG, fusion
PRDM2	TSG
PTPRC	TSG
RPL22	TSG, fusion
ARID1A	TSG, fusion
ATP1A1	oncogene, TSG
CAMTA1	TSG, fusion
CDKN2C	TSG
NOTCH2	oncogene, TSG
TRIM33	TSG, fusion
TNFRSF14	TSG
ARHGEF10L	TSG

## Sheet: 4.hpv-negative amp N=2
Gene Symbol	Role in Cancer
CCND1	oncogene, fusion
FCGR2B	oncogene, fusion

## Sheet: 5.hpv-negative deletion N=22
Gene Symbol	Role in Cancer
APC	TSG
ATM	TSG
CBL	oncogene, TSG, fusion
RB1	TSG
CCNC	TSG
EBF1	TSG, fusion
ETV6	TSG, fusion
SDHA	TSG
SDHD	TSG
TERT	oncogene, TSG
BCL9L	oncogene, TSG
BIRC3	oncogene, TSG, fusion
CDH10	TSG
DDX10	TSG, fusion
RAD17	TSG
CTNNA1	TSG, fusion
DROSHA	TSG
MAP3K1	oncogene, TSG
PIK3R1	TSG
ZBTB16	TSG, fusion
ARHGAP26	TSG, fusion
ARHGEF12	TSG, fusion
