# Supplementary material for: Genomic alterations related to HPV infection status in a cohort of Chinese prostate cancer patients
Source: Eur J Med Res. 2023 Jul 17;28:239. doi: 10.1186/s40001-023-01207-2 (PMC10351112; doi:10.1186/s40001-023-01207-2)
Supplement: Supplementary file 7 — Additional file 7: Table S4. The summary of differentially altered genes between HPV-positvie and HPV-negative groups. [file 40001_2023_1207_MOESM7_ESM.xlsx]

## Sheet: Sheet1
Table S4. The summary of differentially altered genes between HPV-positvie and HPV-negative groups.
		HPV-positve					HPV-negative
Hugo_Symbol	Drug Targetable	Mut	Amp	Del	CNV_total	Sum	Mut	Amp	Del	CNV_total	Sum		OR	lower limit	upper limit	P-value
CCNC		0	0	0	0	0	0	0	22	22	22		0.0582	0.0032	1.0486	0.009
CYSLTR2	Y	0	0	0	0	0	0	0	17	17	17		0.0884	0.0049	1.6008	0.049
RB1		0	0	0	0	0	0	0	17	17	17		0.0884	0.0049	1.6008	0.049
ERCC2		3	0	0	0	3	0	0	0	0	0		46.2	2.1637	986.464	0.004
DICER1		3	0	0	0	3	2	0	0	0	2		10.0714	1.4222	71.323	0.03
ATP1A1	Y	1	0	2	2	3	0	0	0	0	0		46.2	2.1637	986.464	0.004
CSF3R		1	0	2	2	3	1	0	0	0	1		20.5714	1.8697	226.336	0.013
DDR2	Y	1	0	2	2	3	0	0	0	0	0		46.2	2.1637	986.464	0.004
JAK1	Y	1	0	2	2	3	2	0	0	0	2		10.0714	1.4222	71.323	0.03
LMNA		1	0	2	2	3	0	0	0	0	0		46.2	2.1637	986.464	0.004
THRAP3		1	0	2	2	3	0	0	0	0	0		46.2	2.1637	986.464	0.004
AR	Y	2	0	0	0	2	0	0	0	0	0		29.1176	1.2827	660.996	0.026
NSD2		2	0	0	0	2	0	0	0	0	0		29.1176	1.2827	660.996	0.026
RAD21		2	0	0	0	2	0	0	0	0	0		29.1176	1.2827	660.996	0.026
RECQL4		2	0	0	0	2	0	0	0	0	0		29.1176	1.2827	660.996	0.026
AKT3	Y	0	0	2	2	2	0	0	0	0	0		29.1176	1.2827	660.996	0.026
ARNT		0	0	2	2	2	0	0	0	0	0		29.1176	1.2827	660.996	0.026
BCL9		0	0	2	2	2	0	0	0	0	0		29.1176	1.2827	660.996	0.026
BTG2		0	0	2	2	2	0	0	0	0	0		29.1176	1.2827	660.996	0.026
CAMTA1		0	0	2	2	2	0	0	0	0	0		29.1176	1.2827	660.996	0.026
CASP9		0	0	2	2	2	0	0	0	0	0		29.1176	1.2827	660.996	0.026
CDKN2C		0	0	2	2	2	0	0	0	0	0		29.1176	1.2827	660.996	0.026
ELK4		0	0	2	2	2	0	0	0	0	0		29.1176	1.2827	660.996	0.026
EPS15		0	0	2	2	2	0	0	0	0	0		29.1176	1.2827	660.996	0.026
FCRL4		0	0	2	2	2	0	0	0	0	0		29.1176	1.2827	660.996	0.026
FH		0	0	2	2	2	0	0	0	0	0		29.1176	1.2827	660.996	0.026
H3F3A		0	0	2	2	2	0	0	0	0	0		29.1176	1.2827	660.996	0.026
ID3		0	0	2	2	2	0	0	0	0	0		29.1176	1.2827	660.996	0.026
LCK	Y	0	0	2	2	2	0	0	0	0	0		29.1176	1.2827	660.996	0.026
MDM4	Y	0	0	2	2	2	0	0	0	0	0		29.1176	1.2827	660.996	0.026
MDS2		0	0	2	2	2	0	0	0	0	0		29.1176	1.2827	660.996	0.026
MLLT11		0	0	2	2	2	0	0	0	0	0		29.1176	1.2827	660.996	0.026
MPL	Y	0	0	2	2	2	0	0	0	0	0		29.1176	1.2827	660.996	0.026
MTOR	Y	0	0	2	2	2	0	0	0	0	0		29.1176	1.2827	660.996	0.026
MUC1		0	0	2	2	2	0	0	0	0	0		29.1176	1.2827	660.996	0.026
MUTYH		0	0	2	2	2	0	0	0	0	0		29.1176	1.2827	660.996	0.026
MYCL		0	0	2	2	2	0	0	0	0	0		29.1176	1.2827	660.996	0.026
NRAS	Y	0	0	2	2	2	0	0	0	0	0		29.1176	1.2827	660.996	0.026
NTRK1	Y	0	0	2	2	2	0	0	0	0	0		29.1176	1.2827	660.996	0.026
PAX7		0	0	2	2	2	0	0	0	0	0		29.1176	1.2827	660.996	0.026
PBX1		0	0	2	2	2	0	0	0	0	0		29.1176	1.2827	660.996	0.026
PRCC		0	0	2	2	2	0	0	0	0	0		29.1176	1.2827	660.996	0.026
PRDM16		0	0	2	2	2	0	0	0	0	0		29.1176	1.2827	660.996	0.026
PRDM2		0	0	2	2	2	0	0	0	0	0		29.1176	1.2827	660.996	0.026
PRRX1		0	0	2	2	2	0	0	0	0	0		29.1176	1.2827	660.996	0.026
RGS7		0	0	2	2	2	0	0	0	0	0		29.1176	1.2827	660.996	0.026
RPL5		0	0	2	2	2	0	0	0	0	0		29.1176	1.2827	660.996	0.026
S100A7		0	0	2	2	2	0	0	0	0	0		29.1176	1.2827	660.996	0.026
SDHB	Y	0	0	2	2	2	0	0	0	0	0		29.1176	1.2827	660.996	0.026
SDHC	Y	0	0	2	2	2	0	0	0	0	0		29.1176	1.2827	660.996	0.026
SFPQ		0	0	2	2	2	0	0	0	0	0		29.1176	1.2827	660.996	0.026
TAL1		0	0	2	2	2	0	0	0	0	0		29.1176	1.2827	660.996	0.026
TNFRSF14		0	0	2	2	2	0	0	0	0	0		29.1176	1.2827	660.996	0.026
TPM3		0	0	2	2	2	0	0	0	0	0		29.1176	1.2827	660.996	0.026
TPR		0	0	2	2	2	0	0	0	0	0		29.1176	1.2827	660.996	0.026
